# Supplementary material for: Medical students’ knowledge, attitudes, and motivation towards antimicrobial resistance efforts in Eastern Uganda
Source: PLoS One. 2025 Feb 6;20(2):e0314250. doi: 10.1371/journal.pone.0314250 (PMC11801587; doi:10.1371/journal.pone.0314250)
Supplement: S1 Dataset — (XLSX) [file pone.0314250.s001.xlsx]

## Sheet: Sheet1
sex_enc	age	age_cat	course	course_enc	studyyear_enc	Antibioticresistanceisnotas	knowledge1_enc	knowledge1_enc_cat	Newandstrongerantibioticsare	newantibiotics	new_antibiotics_cat	Whatisamultidrugresistantba	mdr	mdr_cat	Doyouknowwhetheryourcountry	NAP	NAP_rec	WhatistheGlobalActionPlano	GAP	GAP_rec	ThenationalprevalenceofMethi	prevalence	prevalence_rec	MultidrugresistanceTuberculosi	MDR_tb	MDR_tb_rec	Doantibioticsspeedupthereco	Abx1	Abx1_rec	Doesthefrequentuseofantibio	use1	use1_rec	Doesinappropriateuseofantibi	use2	use2_rec	Inpoorcountriesinadequateac	use3	use3_rec	Itisnecessarytouseantibioti	use4	use4_rec	aware1	aware1_enc	aware1_rec	aware2	aware2_enc	aware2_rec	aware3	aware3_enc
Male	33	25-34	Bachelor of Medicine and Bachelor of Surgery	Bachelor of Medicine and Bachelor of Surgery	Year 4	Strongly agree	Strongly agree	Correct	False	False	Correct	A bacterium that is resistant to several classes of antibiotics.	A bacterium that is resistant to several classes of antibiotics.	Correct	Yes	Yes	Yes	A plan, adopted by the World Health Assembly in 2015, containing strategic objectives that indicate what the world should focus on to ensure access and availability to effective antimicrobials for as long as possible.	A plan, adopted by the World Health Assembly in 2015, containing strategic objectives that indicate what the world should focus on to ensure access and availability to effective antimicrobials for as long as possible.	1	Not sure	Not sure	0	Not sure	Not sure	0	No	No	1	Yes	Yes	1	Yes	Yes	1	False	False	0	Strongly agree	Strongly agree	Agree	Yes	Yes	Yes	Yes	Yes	Yes	Yes	Yes
Female	22	Below 25	Bachelor of Medicine and Bachelor of Surgery	Bachelor of Medicine and Bachelor of Surgery	Year 4	Strongly disagree	Strongly disagree	Correct	False	False	Correct	A bacterium that is resistant to several classes of antibiotics.	A bacterium that is resistant to several classes of antibiotics.	Correct	Yes	Yes	Yes	A plan developed by the global network on AMR aims to inspire diverse stakeholders, policymakers included, to global action on antimicrobial resistance.	A plan developed by the global network on AMR aims to inspire diverse stakeholders, policymakers included, to global action on antimicrobial resistance.	0	Not sure	Not sure	0	Not sure	Not sure	0	Not sure	Not sure	0	Yes	Yes	1	Yes	Yes	1	False	False	0	Strongly Disagree	Strongly Disagree	Disagree	Yes	Yes	Yes	Yes	Yes	Yes	Yes	Yes
Female	25	25-34	Bachelor of Medicine and Bachelor of Surgery	Bachelor of Medicine and Bachelor of Surgery	Year 4	Disagree	Disagree	Incorrect	False	False	Correct	A bacterium that is resistant to several classes of antibiotics.	A bacterium that is resistant to several classes of antibiotics.	Correct	No	No	No	A plan developed by the UN that describes what research areas member states should prioritize to prolong the usefulness of antimicrobials.	A plan developed by the UN that describes what research areas member states should prioritize to prolong the usefulness of antimicrobials.	0	Yes	Yes	1	Yes	Yes	1	No	No	1	Yes	Yes	1	Yes	Yes	1	True	True	1	Strongly Disagree	Strongly Disagree	Disagree	Yes	Yes	Yes	Yes	Yes	Yes	Yes	Yes
Female	30	25-34	Bachelor of Medicine and Bachelor of Surgery	Bachelor of Medicine and Bachelor of Surgery	Year 4	Strongly agree	Strongly agree	Correct	False	False	Correct	A bacterium that is resistant to several classes of antibiotics.	A bacterium that is resistant to several classes of antibiotics.	Correct	Yes	Yes	Yes	A plan developed by the global network on AMR aims to inspire diverse stakeholders, policymakers included, to global action on antimicrobial resistance.	A plan developed by the global network on AMR aims to inspire diverse stakeholders, policymakers included, to global action on antimicrobial resistance.	0	Not sure	Not sure	0	Not sure	Not sure	0	No	No	1	Yes	Yes	1	Yes	Yes	1	False	False	0	Strongly Disagree	Strongly Disagree	Disagree	Yes	Yes	Yes	Yes	Yes	Yes	Yes	Yes
Male	25	25-34	Bachelor of Nursing Science	Bachelor of Nursing Science	Year 4	Disagree	Disagree	Incorrect	True	True	Incorrect	A bacterium that is resistant to several classes of antibiotics.	A bacterium that is resistant to several classes of antibiotics.	Correct	Yes	Yes	Yes	A plan developed by the global network on AMR aims to inspire diverse stakeholders, policymakers included, to global action on antimicrobial resistance.	A plan developed by the global network on AMR aims to inspire diverse stakeholders, policymakers included, to global action on antimicrobial resistance.	0	Not sure	Not sure	0	Yes	Yes	1	No	No	1	Yes	Yes	1	Yes	Yes	1	False	False	0	Strongly Disagree	Strongly Disagree	Disagree	Yes	Yes	Yes	Yes	Yes	Yes	Yes	Yes
Male	26	25-34	Bachelor of Nursing Science	Bachelor of Nursing Science	Year 4	Disagree	Disagree	Incorrect	True	True	Incorrect	A bacterium that is resistant to several classes of antibiotics.	A bacterium that is resistant to several classes of antibiotics.	Correct	No	No	No	A plan developed by the global network on AMR aims to inspire diverse stakeholders, policymakers included, to global action on antimicrobial resistance.	A plan developed by the global network on AMR aims to inspire diverse stakeholders, policymakers included, to global action on antimicrobial resistance.	0	Not sure	Not sure	0	Not sure	Not sure	0	Yes	Yes	0	Yes	Yes	1	Yes	Yes	1	True	True	1	Disagree	Disagree	Disagree	Yes	Yes	Yes	Yes	Yes	Yes	Yes	Yes
Male	22	Below 25	Bachelor of Medicine and Bachelor of Surgery	Bachelor of Medicine and Bachelor of Surgery	Year 4	Agree	Agree	Incorrect	False	False	Correct	A bacterium that is resistant to several classes of antibiotics.	A bacterium that is resistant to several classes of antibiotics.	Correct	Yes	Yes	Yes	A plan developed by the global network on AMR aims to inspire diverse stakeholders, policymakers included, to global action on antimicrobial resistance.	A plan developed by the global network on AMR aims to inspire diverse stakeholders, policymakers included, to global action on antimicrobial resistance.	0	Not sure	Not sure	0	Yes	Yes	1	No	No	1	Yes	Yes	1	Yes	Yes	1	False	False	0	Strongly agree	Strongly agree	Agree	Yes	Yes	Yes	Yes	Yes	Yes	Yes	Yes
Male	24	Below 25	Bachelor of Medicine and Bachelor of Surgery	Bachelor of Medicine and Bachelor of Surgery	Year 4	Strongly disagree	Strongly disagree	Correct	False	False	Correct	A bacterium that is resistant to several classes of antibiotics.	A bacterium that is resistant to several classes of antibiotics.	Correct	Yes	Yes	Yes	A plan, adopted by the World Health Assembly in 2015, containing strategic objectives that indicate what the world should focus on to ensure access and availability to effective antimicrobials for as long as possible.	A plan, adopted by the World Health Assembly in 2015, containing strategic objectives that indicate what the world should focus on to ensure access and availability to effective antimicrobials for as long as possible.	1	Not sure	Not sure	0	Not sure	Not sure	0	Not sure	Not sure	0	No	No	0	Yes	Yes	1	False	False	0	Strongly Disagree	Strongly Disagree	Disagree	Yes	Yes	Yes	Yes	Yes	Yes	No	No
Male	29	25-34	Bachelor of Medicine and Bachelor of Surgery	Bachelor of Medicine and Bachelor of Surgery	Year 4	Strongly disagree	Strongly disagree	Correct	True	True	Incorrect	A bacterium that is resistant to several classes of antibiotics.	A bacterium that is resistant to several classes of antibiotics.	Correct	Yes	Yes	Yes	A plan, adopted by the World Health Assembly in 2015, containing strategic objectives that indicate what the world should focus on to ensure access and availability to effective antimicrobials for as long as possible.	A plan, adopted by the World Health Assembly in 2015, containing strategic objectives that indicate what the world should focus on to ensure access and availability to effective antimicrobials for as long as possible.	1	Yes	Yes	1	Yes	Yes	1	No	No	1	Yes	Yes	1	Yes	Yes	1	True	True	1	Strongly Disagree	Strongly Disagree	Disagree	Yes	Yes	Yes	Yes	Yes	Yes	Yes	Yes
Female	28	25-34	Bachelor of Medicine and Bachelor of Surgery	Bachelor of Medicine and Bachelor of Surgery	Year 4	Disagree	Disagree	Incorrect	True	True	Incorrect	A bacterium that is resistant to several classes of antibiotics.	A bacterium that is resistant to several classes of antibiotics.	Correct	Yes	Yes	Yes	A plan developed by the global network on AMR aims to inspire diverse stakeholders, policymakers included, to global action on antimicrobial resistance.	A plan developed by the global network on AMR aims to inspire diverse stakeholders, policymakers included, to global action on antimicrobial resistance.	0	Not sure	Not sure	0	Yes	Yes	1	No	No	1	Yes	Yes	1	Yes	Yes	1	False	False	0	Strongly Disagree	Strongly Disagree	Disagree	Yes	Yes	Yes	Yes	Yes	Yes	No	No
Male	23	Below 25	Bachelor of Nursing Science	Bachelor of Nursing Science	Year 4	Strongly disagree	Strongly disagree	Correct	False	False	Correct	A bacterium that is resistant to several classes of antibiotics.	A bacterium that is resistant to several classes of antibiotics.	Correct	No	No	No	A plan, adopted by the World Health Assembly in 2015, containing strategic objectives that indicate what the world should focus on to ensure access and availability to effective antimicrobials for as long as possible.	A plan, adopted by the World Health Assembly in 2015, containing strategic objectives that indicate what the world should focus on to ensure access and availability to effective antimicrobials for as long as possible.	1	Not sure	Not sure	0	Not sure	Not sure	0	No	No	1	Yes	Yes	1	Yes	Yes	1	True	True	1	Strongly Disagree	Strongly Disagree	Disagree	Yes	Yes	Yes	Yes	Yes	Yes	Yes	Yes
Female	21	Below 25	Bachelor of Science in Anesthesia and Critical Care	Bachelor of Science in Anesthesia and Critical Care	Year 4	Strongly disagree	Strongly disagree	Correct	False	False	Correct	A bacterium that is resistant to several classes of antibiotics.	A bacterium that is resistant to several classes of antibiotics.	Correct	Yes	Yes	Yes	A plan developed by the UN that describes what research areas member states should prioritize to prolong the usefulness of antimicrobials.	A plan developed by the UN that describes what research areas member states should prioritize to prolong the usefulness of antimicrobials.	0	Not sure	Not sure	0	No	No	0	No	No	1	Yes	Yes	1	Yes	Yes	1	False	False	0	Strongly Disagree	Strongly Disagree	Disagree	Yes	Yes	Yes	Yes	Yes	Yes	No	No
Female	22	Below 25	Bachelor of Medicine and Bachelor of Surgery	Bachelor of Medicine and Bachelor of Surgery	Year 4	Strongly disagree	Strongly disagree	Correct	True	True	Incorrect	A bacterium that is resistant to several classes of antibiotics.	A bacterium that is resistant to several classes of antibiotics.	Correct	No	No	No	A plan developed by the UN that describes what research areas member states should prioritize to prolong the usefulness of antimicrobials.	A plan developed by the UN that describes what research areas member states should prioritize to prolong the usefulness of antimicrobials.	0	Not sure	Not sure	0	Not sure	Not sure	0	Not sure	Not sure	0	Yes	Yes	1	Yes	Yes	1	False	False	0	Disagree	Disagree	Disagree	Yes	Yes	Yes	Yes	Yes	Yes	No	No
Female	22	Below 25	Bachelor of Nursing Science	Bachelor of Nursing Science	Year 2	Disagree	Disagree	Incorrect	False	False	Correct	A bacterium that is resistant to several classes of antibiotics.	A bacterium that is resistant to several classes of antibiotics.	Correct	No	No	No	A plan developed by the UN that describes what research areas member states should prioritize to prolong the usefulness of antimicrobials.	A plan developed by the UN that describes what research areas member states should prioritize to prolong the usefulness of antimicrobials.	0	Not sure	Not sure	0	Not sure	Not sure	0	Yes	Yes	0	Not sure	Not sure	0	Yes	Yes	1	True	True	1	Agree	Agree	Agree	Yes	Yes	Yes	Yes	Yes	Yes	No	No
Female	21	Below 25	Bachelor of Medicine and Bachelor of Surgery	Bachelor of Medicine and Bachelor of Surgery	Year 3	Strongly disagree	Strongly disagree	Correct	True	True	Incorrect	A bacterium that is resistant to several classes of antibiotics.	A bacterium that is resistant to several classes of antibiotics.	Correct	Yes	Yes	Yes	A plan developed by the global network on AMR aims to inspire diverse stakeholders, policymakers included, to global action on antimicrobial resistance.	A plan developed by the global network on AMR aims to inspire diverse stakeholders, policymakers included, to global action on antimicrobial resistance.	0	Not sure	Not sure	0	Not sure	Not sure	0	No	No	1	Yes	Yes	1	Yes	Yes	1	False	False	0	Strongly Disagree	Strongly Disagree	Disagree	Yes	Yes	Yes	Yes	Yes	Yes	Yes	Yes
Female	26	25-34	Bachelor of Medicine and Bachelor of Surgery	Bachelor of Medicine and Bachelor of Surgery	Year 3	Strongly disagree	Strongly disagree	Correct	True	True	Incorrect	A bacterium that is resistant to several classes of antibiotics.	A bacterium that is resistant to several classes of antibiotics.	Correct	No	No	No	A plan, adopted by the World Health Assembly in 2015, containing strategic objectives that indicate what the world should focus on to ensure access and availability to effective antimicrobials for as long as possible.	A plan, adopted by the World Health Assembly in 2015, containing strategic objectives that indicate what the world should focus on to ensure access and availability to effective antimicrobials for as long as possible.	1	Not sure	Not sure	0	Not sure	Not sure	0	Yes	Yes	0	Yes	Yes	1	Yes	Yes	1	False	False	0	Strongly Disagree	Strongly Disagree	Disagree	Yes	Yes	Yes	Yes	Yes	Yes	Yes	Yes
Female	25	25-34	Bachelor of Nursing Science	Bachelor of Nursing Science	Year 4	Agree	Agree	Incorrect	True	True	Incorrect	A bacterium that is resistant to several classes of antibiotics.	A bacterium that is resistant to several classes of antibiotics.	Correct	No	No	No	A plan, adopted by the World Health Assembly in 2015, containing strategic objectives that indicate what the world should focus on to ensure access and availability to effective antimicrobials for as long as possible.	A plan, adopted by the World Health Assembly in 2015, containing strategic objectives that indicate what the world should focus on to ensure access and availability to effective antimicrobials for as long as possible.	1	Not sure	Not sure	0	Not sure	Not sure	0	Yes	Yes	0	Yes	Yes	1	Yes	Yes	1	False	False	0	Strongly Disagree	Strongly Disagree	Disagree	No	No	No	Yes	Yes	Yes	No	No
Female	25	25-34	Bachelor of Medicine and Bachelor of Surgery	Bachelor of Medicine and Bachelor of Surgery	Year 2	Strongly disagree	Strongly disagree	Correct	True	True	Incorrect	A bacterium that is resistant to several classes of antibiotics.	A bacterium that is resistant to several classes of antibiotics.	Correct	No	No	No	A plan, adopted by the World Health Assembly in 2015, containing strategic objectives that indicate what the world should focus on to ensure access and availability to effective antimicrobials for as long as possible.	A plan, adopted by the World Health Assembly in 2015, containing strategic objectives that indicate what the world should focus on to ensure access and availability to effective antimicrobials for as long as possible.	1	Not sure	Not sure	0	Yes	Yes	1	No	No	1	Yes	Yes	1	Yes	Yes	1	True	True	1	Strongly Disagree	Strongly Disagree	Disagree	Yes	Yes	Yes	Yes	Yes	Yes	No	No
Male	28	25-34	Bachelor of Medicine and Bachelor of Surgery	Bachelor of Medicine and Bachelor of Surgery	Year 2	Strongly disagree	Strongly disagree	Correct	False	False	Correct	A bacterium that is resistant to several classes of antibiotics.	A bacterium that is resistant to several classes of antibiotics.	Correct	Yes	Yes	Yes	A plan developed by the global network on AMR aims to inspire diverse stakeholders, policymakers included, to global action on antimicrobial resistance.	A plan developed by the global network on AMR aims to inspire diverse stakeholders, policymakers included, to global action on antimicrobial resistance.	0	Not sure	Not sure	0	Not sure	Not sure	0	Not sure	Not sure	0	Yes	Yes	1	Yes	Yes	1	False	False	0	Agree	Agree	Agree	Yes	Yes	Yes	Yes	Yes	Yes	No	No
Male	23	Below 25	Bachelor of Nursing Science	Bachelor of Nursing Science	Year 2	Disagree	Disagree	Incorrect	True	True	Incorrect	A bacterium that is resistant to several classes of antibiotics.	A bacterium that is resistant to several classes of antibiotics.	Correct	Yes	Yes	Yes	A plan, adopted by the World Health Assembly in 2015, containing strategic objectives that indicate what the world should focus on to ensure access and availability to effective antimicrobials for as long as possible.	A plan, adopted by the World Health Assembly in 2015, containing strategic objectives that indicate what the world should focus on to ensure access and availability to effective antimicrobials for as long as possible.	1	No	No	0	Not sure	Not sure	0	No	No	1	Yes	Yes	1	Yes	Yes	1	True	True	1	Neutral	Neutral	Agree	Yes	Yes	Yes	Yes	Yes	Yes	Yes	Yes
Male	22	Below 25	Bachelor of Medicine and Bachelor of Surgery	Bachelor of Medicine and Bachelor of Surgery	Year 2	Strongly disagree	Strongly disagree	Correct	True	True	Incorrect	A very pathogenic bacterium capable of causing life-threatening infections	A very pathogenic bacterium capable of causing life-threatening infections	Incorrect	No	No	No	A plan, adopted by the World Health Assembly in 2015, containing strategic objectives that indicate what the world should focus on to ensure access and availability to effective antimicrobials for as long as possible.	A plan, adopted by the World Health Assembly in 2015, containing strategic objectives that indicate what the world should focus on to ensure access and availability to effective antimicrobials for as long as possible.	1	Not sure	Not sure	0	Yes	Yes	1	Yes	Yes	0	Yes	Yes	1	Yes	Yes	1	True	True	1	Strongly Disagree	Strongly Disagree	Disagree	No	No	No	No	No	No	No	No
Female	21	Below 25	Bachelor of Science in Anesthesia and Critical Care	Bachelor of Science in Anesthesia and Critical Care	Year 2	Strongly disagree	Strongly disagree	Correct	True	True	Incorrect	A bacterium that is resistant to several classes of antibiotics.	A bacterium that is resistant to several classes of antibiotics.	Correct	Yes	Yes	Yes	A plan developed by the global network on AMR aims to inspire diverse stakeholders, policymakers included, to global action on antimicrobial resistance.	A plan developed by the global network on AMR aims to inspire diverse stakeholders, policymakers included, to global action on antimicrobial resistance.	0	Not sure	Not sure	0	Yes	Yes	1	No	No	1	Yes	Yes	1	Yes	Yes	1	True	True	1	Neutral	Neutral	Agree	Yes	Yes	Yes	Yes	Yes	Yes	Yes	Yes
Male	23	Below 25	Bachelor of Nursing Science	Bachelor of Nursing Science	Year 4	Strongly agree	Strongly agree	Correct	False	False	Correct	A bacterium that is resistant to several classes of antibiotics.	A bacterium that is resistant to several classes of antibiotics.	Correct	No	No	No	A plan, adopted by the World Health Assembly in 2015, containing strategic objectives that indicate what the world should focus on to ensure access and availability to effective antimicrobials for as long as possible.	A plan, adopted by the World Health Assembly in 2015, containing strategic objectives that indicate what the world should focus on to ensure access and availability to effective antimicrobials for as long as possible.	1	Not sure	Not sure	0	Not sure	Not sure	0	Yes	Yes	0	Yes	Yes	1	Yes	Yes	1	False	False	0	Strongly Disagree	Strongly Disagree	Disagree	Yes	Yes	Yes	Yes	Yes	Yes	No	No
Female	21	Below 25	Bachelor of Medicine and Bachelor of Surgery	Bachelor of Medicine and Bachelor of Surgery	Year 2	Strongly disagree	Strongly disagree	Correct	False	False	Correct	A bacterium that is resistant to several classes of antibiotics.	A bacterium that is resistant to several classes of antibiotics.	Correct	No	No	No	A plan, adopted by the World Health Assembly in 2015, containing strategic objectives that indicate what the world should focus on to ensure access and availability to effective antimicrobials for as long as possible.	A plan, adopted by the World Health Assembly in 2015, containing strategic objectives that indicate what the world should focus on to ensure access and availability to effective antimicrobials for as long as possible.	1	Yes	Yes	1	Yes	Yes	1	No	No	1	Yes	Yes	1	Yes	Yes	1	True	True	1	Disagree	Disagree	Disagree	No	No	No	No	No	No	No	No
Male	26	25-34	Bachelor of Medicine and Bachelor of Surgery	Bachelor of Medicine and Bachelor of Surgery	Year 2	Strongly disagree	Strongly disagree	Correct	True	True	Incorrect	A bacterium that is resistant to several classes of antibiotics.	A bacterium that is resistant to several classes of antibiotics.	Correct	Yes	Yes	Yes	A plan, adopted by the World Health Assembly in 2015, containing strategic objectives that indicate what the world should focus on to ensure access and availability to effective antimicrobials for as long as possible.	A plan, adopted by the World Health Assembly in 2015, containing strategic objectives that indicate what the world should focus on to ensure access and availability to effective antimicrobials for as long as possible.	1	Not sure	Not sure	0	Not sure	Not sure	0	No	No	1	Yes	Yes	1	Yes	Yes	1	True	True	1	Strongly Disagree	Strongly Disagree	Disagree	Yes	Yes	Yes	Yes	Yes	Yes	No	No
Male	23	Below 25	Bachelor of Medicine and Bachelor of Surgery	Bachelor of Medicine and Bachelor of Surgery	Year 3	Strongly disagree	Strongly disagree	Correct	False	False	Correct	A bacterium that is resistant to several classes of antibiotics.	A bacterium that is resistant to several classes of antibiotics.	Correct	Yes	Yes	Yes	A plan developed by the global network on AMR aims to inspire diverse stakeholders, policymakers included, to global action on antimicrobial resistance.	A plan developed by the global network on AMR aims to inspire diverse stakeholders, policymakers included, to global action on antimicrobial resistance.	0	Not sure	Not sure	0	Yes	Yes	1	Yes	Yes	0	Yes	Yes	1	Yes	Yes	1	False	False	0	Strongly Disagree	Strongly Disagree	Disagree	Yes	Yes	Yes	Yes	Yes	Yes	Yes	Yes
Female	26	25-34	Bachelor of Medicine and Bachelor of Surgery	Bachelor of Medicine and Bachelor of Surgery	Year 2	Strongly disagree	Strongly disagree	Correct	True	True	Incorrect	A bacterium that is resistant to several classes of antibiotics.	A bacterium that is resistant to several classes of antibiotics.	Correct	No	No	No	A plan, adopted by the World Health Assembly in 2015, containing strategic objectives that indicate what the world should focus on to ensure access and availability to effective antimicrobials for as long as possible.	A plan, adopted by the World Health Assembly in 2015, containing strategic objectives that indicate what the world should focus on to ensure access and availability to effective antimicrobials for as long as possible.	1	Not sure	Not sure	0	Not sure	Not sure	0	No	No	1	Yes	Yes	1	Yes	Yes	1	True	True	1	Disagree	Disagree	Disagree	Yes	Yes	Yes	Yes	Yes	Yes	No	No
Male	33	25-34	Bachelor of Medicine and Bachelor of Surgery	Bachelor of Medicine and Bachelor of Surgery	Year 2	Strongly disagree	Strongly disagree	Correct	True	True	Incorrect	A bacterium that is resistant to several classes of antibiotics.	A bacterium that is resistant to several classes of antibiotics.	Correct	Yes	Yes	Yes	A plan, adopted by the World Health Assembly in 2015, containing strategic objectives that indicate what the world should focus on to ensure access and availability to effective antimicrobials for as long as possible.	A plan, adopted by the World Health Assembly in 2015, containing strategic objectives that indicate what the world should focus on to ensure access and availability to effective antimicrobials for as long as possible.	1	Yes	Yes	1	Yes	Yes	1	No	No	1	Yes	Yes	1	Yes	Yes	1	False	False	0	Strongly Disagree	Strongly Disagree	Disagree	Yes	Yes	Yes	Yes	Yes	Yes	Yes	Yes
Male	27	25-34	Bachelor of Medicine and Bachelor of Surgery	Bachelor of Medicine and Bachelor of Surgery	Year 2	Strongly disagree	Strongly disagree	Correct	True	True	Incorrect	A bacterium that is resistant to several classes of antibiotics.	A bacterium that is resistant to several classes of antibiotics.	Correct	Yes	Yes	Yes	A plan, adopted by the World Health Assembly in 2015, containing strategic objectives that indicate what the world should focus on to ensure access and availability to effective antimicrobials for as long as possible.	A plan, adopted by the World Health Assembly in 2015, containing strategic objectives that indicate what the world should focus on to ensure access and availability to effective antimicrobials for as long as possible.	1	Not sure	Not sure	0	Yes	Yes	1	No	No	1	No	No	0	Yes	Yes	1	True	True	1	Strongly Disagree	Strongly Disagree	Disagree	Yes	Yes	Yes	Yes	Yes	Yes	Yes	Yes
Male	25	25-34	Bachelor of Medicine and Bachelor of Surgery	Bachelor of Medicine and Bachelor of Surgery	Year 2	Strongly disagree	Strongly disagree	Correct	True	True	Incorrect	A bacterium that is resistant to several classes of antibiotics.	A bacterium that is resistant to several classes of antibiotics.	Correct	Yes	Yes	Yes	A plan developed by the UN that describes what research areas member states should prioritize to prolong the usefulness of antimicrobials.	A plan developed by the UN that describes what research areas member states should prioritize to prolong the usefulness of antimicrobials.	0	Yes	Yes	1	Yes	Yes	1	No	No	1	Yes	Yes	1	Yes	Yes	1	False	False	0	Strongly Disagree	Strongly Disagree	Disagree	Yes	Yes	Yes	Yes	Yes	Yes	No	No
Male	28	25-34	Bachelor of Medicine and Bachelor of Surgery	Bachelor of Medicine and Bachelor of Surgery	Year 2	Strongly disagree	Strongly disagree	Correct	False	False	Correct	A bacterium that is resistant to several classes of antibiotics.	A bacterium that is resistant to several classes of antibiotics.	Correct	No	No	No	A plan, adopted by the World Health Assembly in 2015, containing strategic objectives that indicate what the world should focus on to ensure access and availability to effective antimicrobials for as long as possible.	A plan, adopted by the World Health Assembly in 2015, containing strategic objectives that indicate what the world should focus on to ensure access and availability to effective antimicrobials for as long as possible.	1	Yes	Yes	1	Not sure	Not sure	0	No	No	1	Yes	Yes	1	Yes	Yes	1	False	False	0	Disagree	Disagree	Disagree	Yes	Yes	Yes	Yes	Yes	Yes	No	No
Female	24	Below 25	Bachelor of Nursing Science	Bachelor of Nursing Science	Year 2	Disagree	Disagree	Incorrect	True	True	Incorrect	A bacterium that is resistant to several classes of antibiotics.	A bacterium that is resistant to several classes of antibiotics.	Correct	No	No	No	A plan developed by the UN that describes what research areas member states should prioritize to prolong the usefulness of antimicrobials.	A plan developed by the UN that describes what research areas member states should prioritize to prolong the usefulness of antimicrobials.	0	Not sure	Not sure	0	Not sure	Not sure	0	Not sure	Not sure	0	Not sure	Not sure	0	Not Sure	Not Sure	0	False	False	0	Agree	Agree	Agree	Yes	Yes	Yes	Yes	Yes	Yes	No	No
Female	23	Below 25	Bachelor of Nursing Science	Bachelor of Nursing Science	Year 4	Strongly disagree	Strongly disagree	Correct	True	True	Incorrect	A bacterium that is resistant to several classes of antibiotics.	A bacterium that is resistant to several classes of antibiotics.	Correct	Yes	Yes	Yes	A plan developed by the global network on AMR aims to inspire diverse stakeholders, policymakers included, to global action on antimicrobial resistance.	A plan developed by the global network on AMR aims to inspire diverse stakeholders, policymakers included, to global action on antimicrobial resistance.	0	Yes	Yes	1	Yes	Yes	1	No	No	1	Yes	Yes	1	Yes	Yes	1	False	False	0	Disagree	Disagree	Disagree	Yes	Yes	Yes	Yes	Yes	Yes	Yes	Yes
Female	23	Below 25	Bachelor of Science in Anesthesia and Critical Care	Bachelor of Science in Anesthesia and Critical Care	Year 2	Agree	Agree	Incorrect	True	True	Incorrect	A bacterium that is resistant to several classes of antibiotics.	A bacterium that is resistant to several classes of antibiotics.	Correct	No	No	No	A plan developed by the global network on AMR aims to inspire diverse stakeholders, policymakers included, to global action on antimicrobial resistance.	A plan developed by the global network on AMR aims to inspire diverse stakeholders, policymakers included, to global action on antimicrobial resistance.	0	Not sure	Not sure	0	Not sure	Not sure	0	Not sure	Not sure	0	Not sure	Not sure	0	Yes	Yes	1	True	True	1	Agree	Agree	Agree	No	No	No	No	No	No	No	No
Male	23	Below 25	Bachelor of Medicine and Bachelor of Surgery	Bachelor of Medicine and Bachelor of Surgery	Year 4	Strongly disagree	Strongly disagree	Correct	False	False	Correct	A bacterium that is resistant to several classes of antibiotics.	A bacterium that is resistant to several classes of antibiotics.	Correct	Yes	Yes	Yes	A plan, adopted by the World Health Assembly in 2015, containing strategic objectives that indicate what the world should focus on to ensure access and availability to effective antimicrobials for as long as possible.	A plan, adopted by the World Health Assembly in 2015, containing strategic objectives that indicate what the world should focus on to ensure access and availability to effective antimicrobials for as long as possible.	1	Not sure	Not sure	0	Not sure	Not sure	0	No	No	1	Yes	Yes	1	Yes	Yes	1	False	False	0	Disagree	Disagree	Disagree	Yes	Yes	Yes	Yes	Yes	Yes	Yes	Yes
Female	32	25-34	Bachelor of Medicine and Bachelor of Surgery	Bachelor of Medicine and Bachelor of Surgery	Year 2	Disagree	Disagree	Incorrect	True	True	Incorrect	A bacterium that is resistant to several classes of antibiotics.	A bacterium that is resistant to several classes of antibiotics.	Correct	Yes	Yes	Yes	A plan developed by the global network on AMR aims to inspire diverse stakeholders, policymakers included, to global action on antimicrobial resistance.	A plan developed by the global network on AMR aims to inspire diverse stakeholders, policymakers included, to global action on antimicrobial resistance.	0	Not sure	Not sure	0	No	No	0	No	No	1	No	No	0	Yes	Yes	1	True	True	1	Disagree	Disagree	Disagree	Yes	Yes	Yes	Yes	Yes	Yes	No	No
Male	25	25-34	Bachelor of Science in Anesthesia and Critical Care	Bachelor of Science in Anesthesia and Critical Care	Year 2	Disagree	Disagree	Incorrect	False	False	Correct	A bacterium that is resistant to several classes of antibiotics.	A bacterium that is resistant to several classes of antibiotics.	Correct	Yes	Yes	Yes	A plan, adopted by the World Health Assembly in 2015, containing strategic objectives that indicate what the world should focus on to ensure access and availability to effective antimicrobials for as long as possible.	A plan, adopted by the World Health Assembly in 2015, containing strategic objectives that indicate what the world should focus on to ensure access and availability to effective antimicrobials for as long as possible.	1	Not sure	Not sure	0	Not sure	Not sure	0	No	No	1	Yes	Yes	1	Yes	Yes	1	False	False	0	Strongly Disagree	Strongly Disagree	Disagree	Yes	Yes	Yes	Yes	Yes	Yes	No	No
Female	22	Below 25	Bachelor of Medicine and Bachelor of Surgery	Bachelor of Medicine and Bachelor of Surgery	Year 3	Strongly disagree	Strongly disagree	Correct	True	True	Incorrect	A bacterium that is resistant to several classes of antibiotics.	A bacterium that is resistant to several classes of antibiotics.	Correct	No	No	No	A plan, adopted by the World Health Assembly in 2015, containing strategic objectives that indicate what the world should focus on to ensure access and availability to effective antimicrobials for as long as possible.	A plan, adopted by the World Health Assembly in 2015, containing strategic objectives that indicate what the world should focus on to ensure access and availability to effective antimicrobials for as long as possible.	1	Not sure	Not sure	0	Not sure	Not sure	0	No	No	1	Yes	Yes	1	Yes	Yes	1	True	True	1	Disagree	Disagree	Disagree	Yes	Yes	Yes	Yes	Yes	Yes	No	No
Male	34	25-34	Bachelor of Medicine and Bachelor of Surgery	Bachelor of Medicine and Bachelor of Surgery	Year 3	Strongly disagree	Strongly disagree	Correct	False	False	Correct	A bacterium that is resistant to several classes of antibiotics.	A bacterium that is resistant to several classes of antibiotics.	Correct	No	No	No	A plan developed by the global network on AMR aims to inspire diverse stakeholders, policymakers included, to global action on antimicrobial resistance.	A plan developed by the global network on AMR aims to inspire diverse stakeholders, policymakers included, to global action on antimicrobial resistance.	0	Not sure	Not sure	0	No	No	0	No	No	1	Yes	Yes	1	Yes	Yes	1	True	True	1	Strongly agree	Strongly agree	Agree	Yes	Yes	Yes	Yes	Yes	Yes	No	No
Male	20	Below 25	Bachelor of Medicine and Bachelor of Surgery	Bachelor of Medicine and Bachelor of Surgery	Year 3	Strongly disagree	Strongly disagree	Correct	True	True	Incorrect	A bacterium that is resistant to several classes of antibiotics.	A bacterium that is resistant to several classes of antibiotics.	Correct	Yes	Yes	Yes	A plan, adopted by the World Health Assembly in 2015, containing strategic objectives that indicate what the world should focus on to ensure access and availability to effective antimicrobials for as long as possible.	A plan, adopted by the World Health Assembly in 2015, containing strategic objectives that indicate what the world should focus on to ensure access and availability to effective antimicrobials for as long as possible.	1	Not sure	Not sure	0	Yes	Yes	1	Yes	Yes	0	Yes	Yes	1	Yes	Yes	1	False	False	0	Strongly Disagree	Strongly Disagree	Disagree	Yes	Yes	Yes	Yes	Yes	Yes	Yes	Yes
Female	21	Below 25	Bachelor of Medicine and Bachelor of Surgery	Bachelor of Medicine and Bachelor of Surgery	Year 2	Strongly disagree	Strongly disagree	Correct	True	True	Incorrect	A bacterium that is resistant to several classes of antibiotics.	A bacterium that is resistant to several classes of antibiotics.	Correct	Yes	Yes	Yes	A plan developed by the UN that describes what research areas member states should prioritize to prolong the usefulness of antimicrobials.	A plan developed by the UN that describes what research areas member states should prioritize to prolong the usefulness of antimicrobials.	0	Yes	Yes	1	No	No	0	No	No	1	Yes	Yes	1	Yes	Yes	1	True	True	1	Strongly Disagree	Strongly Disagree	Disagree	Yes	Yes	Yes	Yes	Yes	Yes	Yes	Yes
Male	26	25-34	Bachelor of Science in Anesthesia and Critical Care	Bachelor of Science in Anesthesia and Critical Care	Year 3	Agree	Agree	Incorrect	False	False	Correct	A bacterium that is resistant to several classes of antibiotics.	A bacterium that is resistant to several classes of antibiotics.	Correct	No	No	No	A plan developed by the UN that describes what research areas member states should prioritize to prolong the usefulness of antimicrobials.	A plan developed by the UN that describes what research areas member states should prioritize to prolong the usefulness of antimicrobials.	0	Not sure	Not sure	0	Not sure	Not sure	0	No	No	1	Yes	Yes	1	Yes	Yes	1	False	False	0	Strongly Disagree	Strongly Disagree	Disagree	Yes	Yes	Yes	Yes	Yes	Yes	No	No
Female	21	Below 25	Bachelor of Medicine and Bachelor of Surgery	Bachelor of Medicine and Bachelor of Surgery	Year 3	Agree	Agree	Incorrect	True	True	Incorrect	A bacterium that is resistant to several classes of antibiotics.	A bacterium that is resistant to several classes of antibiotics.	Correct	No	No	No	A plan, adopted by the World Health Assembly in 2015, containing strategic objectives that indicate what the world should focus on to ensure access and availability to effective antimicrobials for as long as possible.	A plan, adopted by the World Health Assembly in 2015, containing strategic objectives that indicate what the world should focus on to ensure access and availability to effective antimicrobials for as long as possible.	1	Yes	Yes	1	Yes	Yes	1	Yes	Yes	0	Yes	Yes	1	Yes	Yes	1	True	True	1	Disagree	Disagree	Disagree	Yes	Yes	Yes	Yes	Yes	Yes	Yes	Yes
Male	32	25-34	Bachelor of Medicine and Bachelor of Surgery	Bachelor of Medicine and Bachelor of Surgery	Year 3	Strongly disagree	Strongly disagree	Correct	True	True	Incorrect	A bacterium that is resistant to several classes of antibiotics.	A bacterium that is resistant to several classes of antibiotics.	Correct	No	No	No	A plan, adopted by the World Health Assembly in 2015, containing strategic objectives that indicate what the world should focus on to ensure access and availability to effective antimicrobials for as long as possible.	A plan, adopted by the World Health Assembly in 2015, containing strategic objectives that indicate what the world should focus on to ensure access and availability to effective antimicrobials for as long as possible.	1	Yes	Yes	1	Yes	Yes	1	No	No	1	Yes	Yes	1	Yes	Yes	1	False	False	0	Strongly Disagree	Strongly Disagree	Disagree	Yes	Yes	Yes	Yes	Yes	Yes	No	No
Female	28	25-34	Bachelor of Medicine and Bachelor of Surgery	Bachelor of Medicine and Bachelor of Surgery	Year 3	Strongly disagree	Strongly disagree	Correct	False	False	Correct	A bacterium that is resistant to several classes of antibiotics.	A bacterium that is resistant to several classes of antibiotics.	Correct	Yes	Yes	Yes	A plan developed by the global network on AMR aims to inspire diverse stakeholders, policymakers included, to global action on antimicrobial resistance.	A plan developed by the global network on AMR aims to inspire diverse stakeholders, policymakers included, to global action on antimicrobial resistance.	0	Not sure	Not sure	0	Not sure	Not sure	0	No	No	1	Yes	Yes	1	Yes	Yes	1	False	False	0	Strongly agree	Strongly agree	Agree	Yes	Yes	Yes	Yes	Yes	Yes	No	No
Male	32	25-34	Bachelor of Medicine and Bachelor of Surgery	Bachelor of Medicine and Bachelor of Surgery	Year 3	Strongly disagree	Strongly disagree	Correct	False	False	Correct	A bacterium that is resistant to several classes of antibiotics.	A bacterium that is resistant to several classes of antibiotics.	Correct	No	No	No	A plan, adopted by the World Health Assembly in 2015, containing strategic objectives that indicate what the world should focus on to ensure access and availability to effective antimicrobials for as long as possible.	A plan, adopted by the World Health Assembly in 2015, containing strategic objectives that indicate what the world should focus on to ensure access and availability to effective antimicrobials for as long as possible.	1	Not sure	Not sure	0	Not sure	Not sure	0	No	No	1	Yes	Yes	1	Yes	Yes	1	False	False	0	Strongly Disagree	Strongly Disagree	Disagree	Yes	Yes	Yes	Yes	Yes	Yes	No	No
Male	22	Below 25	Bachelor of Nursing Science	Bachelor of Nursing Science	Year 2	Strongly disagree	Strongly disagree	Correct	True	True	Incorrect	A bacterium that is resistant to several classes of antibiotics.	A bacterium that is resistant to several classes of antibiotics.	Correct	Yes	Yes	Yes	A plan, adopted by the World Health Assembly in 2015, containing strategic objectives that indicate what the world should focus on to ensure access and availability to effective antimicrobials for as long as possible.	A plan, adopted by the World Health Assembly in 2015, containing strategic objectives that indicate what the world should focus on to ensure access and availability to effective antimicrobials for as long as possible.	1	Yes	Yes	1	Not sure	Not sure	0	Yes	Yes	0	Yes	Yes	1	Yes	Yes	1	True	True	1	Agree	Agree	Agree	Yes	Yes	Yes	Yes	Yes	Yes	No	No
Female	30	25-34	Bachelor of Medicine and Bachelor of Surgery	Bachelor of Medicine and Bachelor of Surgery	Year 2	Strongly disagree	Strongly disagree	Correct	True	True	Incorrect	A bacterium that is resistant to several classes of antibiotics.	A bacterium that is resistant to several classes of antibiotics.	Correct	No	No	No	A plan developed by the global network on AMR aims to inspire diverse stakeholders, policymakers included, to global action on antimicrobial resistance.	A plan developed by the global network on AMR aims to inspire diverse stakeholders, policymakers included, to global action on antimicrobial resistance.	0	Not sure	Not sure	0	Not sure	Not sure	0	No	No	1	Yes	Yes	1	Yes	Yes	1	False	False	0	Strongly Disagree	Strongly Disagree	Disagree	Yes	Yes	Yes	Yes	Yes	Yes	Yes	Yes
Male	35	Above 35	Bachelor of Medicine and Bachelor of Surgery	Bachelor of Medicine and Bachelor of Surgery	Year 4	Strongly disagree	Strongly disagree	Correct	False	False	Correct	A bacterium that is resistant to several classes of antibiotics.	A bacterium that is resistant to several classes of antibiotics.	Correct	Yes	Yes	Yes	A plan developed by the global network on AMR aims to inspire diverse stakeholders, policymakers included, to global action on antimicrobial resistance.	A plan developed by the global network on AMR aims to inspire diverse stakeholders, policymakers included, to global action on antimicrobial resistance.	0	Yes	Yes	1	Not sure	Not sure	0	No	No	1	Yes	Yes	1	Yes	Yes	1	False	False	0	Disagree	Disagree	Disagree	Yes	Yes	Yes	Yes	Yes	Yes	No	No
Female	21	Below 25	Bachelor of Medicine and Bachelor of Surgery	Bachelor of Medicine and Bachelor of Surgery	Year 3	Strongly disagree	Strongly disagree	Correct	False	False	Correct	A bacterium that is resistant to several classes of antibiotics.	A bacterium that is resistant to several classes of antibiotics.	Correct	Yes	Yes	Yes	A plan developed by the global network on AMR aims to inspire diverse stakeholders, policymakers included, to global action on antimicrobial resistance.	A plan developed by the global network on AMR aims to inspire diverse stakeholders, policymakers included, to global action on antimicrobial resistance.	0	Not sure	Not sure	0	Yes	Yes	1	No	No	1	Yes	Yes	1	Yes	Yes	1	False	False	0	Strongly Disagree	Strongly Disagree	Disagree	Yes	Yes	Yes	Yes	Yes	Yes	Yes	Yes
Female	22	Below 25	Bachelor of Medicine and Bachelor of Surgery	Bachelor of Medicine and Bachelor of Surgery	Year 2	Disagree	Disagree	Incorrect	False	False	Correct	A bacterium that is resistant to several classes of antibiotics.	A bacterium that is resistant to several classes of antibiotics.	Correct	No	No	No	A plan, adopted by the World Health Assembly in 2015, containing strategic objectives that indicate what the world should focus on to ensure access and availability to effective antimicrobials for as long as possible.	A plan, adopted by the World Health Assembly in 2015, containing strategic objectives that indicate what the world should focus on to ensure access and availability to effective antimicrobials for as long as possible.	1	Yes	Yes	1	Yes	Yes	1	No	No	1	Yes	Yes	1	Yes	Yes	1	True	True	1	Strongly agree	Strongly agree	Agree	Yes	Yes	Yes	Yes	Yes	Yes	Yes	Yes
Male	21	Below 25	Bachelor of Medicine and Bachelor of Surgery	Bachelor of Medicine and Bachelor of Surgery	Year 3	Strongly agree	Strongly agree	Correct	False	False	Correct	A bacterium that is resistant to several classes of antibiotics.	A bacterium that is resistant to several classes of antibiotics.	Correct	No	No	No	A plan developed by the global network on AMR aims to inspire diverse stakeholders, policymakers included, to global action on antimicrobial resistance.	A plan developed by the global network on AMR aims to inspire diverse stakeholders, policymakers included, to global action on antimicrobial resistance.	0	Not sure	Not sure	0	Yes	Yes	1	Not sure	Not sure	0	Yes	Yes	1	Yes	Yes	1	False	False	0	Agree	Agree	Agree	Yes	Yes	Yes	Yes	Yes	Yes	Yes	Yes
Male	26	25-34	Bachelor of Nursing Science	Bachelor of Nursing Science	Year 4	Strongly disagree	Strongly disagree	Correct	True	True	Incorrect	A bacterium that is resistant to several classes of antibiotics.	A bacterium that is resistant to several classes of antibiotics.	Correct	Yes	Yes	Yes	A plan, adopted by the World Health Assembly in 2015, containing strategic objectives that indicate what the world should focus on to ensure access and availability to effective antimicrobials for as long as possible.	A plan, adopted by the World Health Assembly in 2015, containing strategic objectives that indicate what the world should focus on to ensure access and availability to effective antimicrobials for as long as possible.	1	Yes	Yes	1	Yes	Yes	1	Yes	Yes	0	Yes	Yes	1	Yes	Yes	1	True	True	1	Strongly agree	Strongly agree	Agree	Yes	Yes	Yes	Yes	Yes	Yes	Yes	Yes
Male	29	25-34	Bachelor of Medicine and Bachelor of Surgery	Bachelor of Medicine and Bachelor of Surgery	Year 3	Strongly disagree	Strongly disagree	Correct	True	True	Incorrect	A bacterium that is resistant to several classes of antibiotics.	A bacterium that is resistant to several classes of antibiotics.	Correct	Yes	Yes	Yes	A plan, adopted by the World Health Assembly in 2015, containing strategic objectives that indicate what the world should focus on to ensure access and availability to effective antimicrobials for as long as possible.	A plan, adopted by the World Health Assembly in 2015, containing strategic objectives that indicate what the world should focus on to ensure access and availability to effective antimicrobials for as long as possible.	1	Not sure	Not sure	0	Yes	Yes	1	No	No	1	Yes	Yes	1	Yes	Yes	1	False	False	0	Strongly Disagree	Strongly Disagree	Disagree	Yes	Yes	Yes	Yes	Yes	Yes	No	No
Female	21	Below 25	Bachelor of Nursing Science	Bachelor of Nursing Science	Year 3	Strongly disagree	Strongly disagree	Correct	True	True	Incorrect	A bacterium that is resistant to several classes of antibiotics.	A bacterium that is resistant to several classes of antibiotics.	Correct	Yes	Yes	Yes	A plan developed by the global network on AMR aims to inspire diverse stakeholders, policymakers included, to global action on antimicrobial resistance.	A plan developed by the global network on AMR aims to inspire diverse stakeholders, policymakers included, to global action on antimicrobial resistance.	0	Not sure	Not sure	0	Yes	Yes	1	Yes	Yes	0	Yes	Yes	1	Yes	Yes	1	False	False	0	Strongly Disagree	Strongly Disagree	Disagree	Yes	Yes	Yes	Yes	Yes	Yes	No	No
Male	23	Below 25	Bachelor of Science in Anesthesia and Critical Care	Bachelor of Science in Anesthesia and Critical Care	Year 3	Disagree	Disagree	Incorrect	True	True	Incorrect	A bacterium that is resistant to several classes of antibiotics.	A bacterium that is resistant to several classes of antibiotics.	Correct	Yes	Yes	Yes	A plan developed by the global network on AMR aims to inspire diverse stakeholders, policymakers included, to global action on antimicrobial resistance.	A plan developed by the global network on AMR aims to inspire diverse stakeholders, policymakers included, to global action on antimicrobial resistance.	0	Yes	Yes	1	Yes	Yes	1	No	No	1	Yes	Yes	1	Yes	Yes	1	False	False	0	Disagree	Disagree	Disagree	Yes	Yes	Yes	Yes	Yes	Yes	Yes	Yes
Male	25	25-34	Bachelor of Nursing Science	Bachelor of Nursing Science	Year 4	Strongly disagree	Strongly disagree	Correct	False	False	Correct	A bacterium that is resistant to several classes of antibiotics.	A bacterium that is resistant to several classes of antibiotics.	Correct	Yes	Yes	Yes	A plan, adopted by the World Health Assembly in 2015, containing strategic objectives that indicate what the world should focus on to ensure access and availability to effective antimicrobials for as long as possible.	A plan, adopted by the World Health Assembly in 2015, containing strategic objectives that indicate what the world should focus on to ensure access and availability to effective antimicrobials for as long as possible.	1	Yes	Yes	1	Yes	Yes	1	No	No	1	Yes	Yes	1	Yes	Yes	1	False	False	0	Strongly Disagree	Strongly Disagree	Disagree	Yes	Yes	Yes	Yes	Yes	Yes	Yes	Yes
Male	22	Below 25	Bachelor of Nursing Science	Bachelor of Nursing Science	Year 3	Strongly disagree	Strongly disagree	Correct	True	True	Incorrect	A bacterium that is resistant to several classes of antibiotics.	A bacterium that is resistant to several classes of antibiotics.	Correct	Yes	Yes	Yes	A plan, adopted by the World Health Assembly in 2015, containing strategic objectives that indicate what the world should focus on to ensure access and availability to effective antimicrobials for as long as possible.	A plan, adopted by the World Health Assembly in 2015, containing strategic objectives that indicate what the world should focus on to ensure access and availability to effective antimicrobials for as long as possible.	1	Yes	Yes	1	Yes	Yes	1	No	No	1	Yes	Yes	1	Yes	Yes	1	False	False	0	Strongly Disagree	Strongly Disagree	Disagree	Yes	Yes	Yes	Yes	Yes	Yes	Yes	Yes
Female	30	25-34	Bachelor of Medicine and Bachelor of Surgery	Bachelor of Medicine and Bachelor of Surgery	Year 2	Disagree	Disagree	Incorrect	True	True	Incorrect	A bacterium that is resistant to several classes of antibiotics.	A bacterium that is resistant to several classes of antibiotics.	Correct	No	No	No	A plan developed by the global network on AMR aims to inspire diverse stakeholders, policymakers included, to global action on antimicrobial resistance.	A plan developed by the global network on AMR aims to inspire diverse stakeholders, policymakers included, to global action on antimicrobial resistance.	0	Yes	Yes	1	Yes	Yes	1	No	No	1	Yes	Yes	1	Yes	Yes	1	True	True	1	Disagree	Disagree	Disagree	Yes	Yes	Yes	Yes	Yes	Yes	No	No
Male	24	Below 25	Bachelor of Science in Anesthesia and Critical Care	Bachelor of Science in Anesthesia and Critical Care	Year 2	Strongly disagree	Strongly disagree	Correct	True	True	Incorrect	A bacterium that is resistant to several classes of antibiotics.	A bacterium that is resistant to several classes of antibiotics.	Correct	No	No	No	A plan developed by the global network on AMR aims to inspire diverse stakeholders, policymakers included, to global action on antimicrobial resistance.	A plan developed by the global network on AMR aims to inspire diverse stakeholders, policymakers included, to global action on antimicrobial resistance.	0	Not sure	Not sure	0	Not sure	Not sure	0	Not sure	Not sure	0	Yes	Yes	1	Yes	Yes	1	True	True	1	Agree	Agree	Agree	No	No	No	No	No	No	No	No
Male	22	Below 25	Bachelor of Science in Anesthesia and Critical Care	Bachelor of Science in Anesthesia and Critical Care	Year 1	Strongly disagree	Strongly disagree	Correct	True	True	Incorrect	A bacterium that is resistant to several classes of antibiotics.	A bacterium that is resistant to several classes of antibiotics.	Correct	No	No	No	A plan developed by the global network on AMR aims to inspire diverse stakeholders, policymakers included, to global action on antimicrobial resistance.	A plan developed by the global network on AMR aims to inspire diverse stakeholders, policymakers included, to global action on antimicrobial resistance.	0	Not sure	Not sure	0	Not sure	Not sure	0	No	No	1	Yes	Yes	1	No	No	0	True	True	1	Neutral	Neutral	Agree	No	No	No	Yes	Yes	Yes	No	No
Male	33	25-34	Bachelor of Medicine and Bachelor of Surgery	Bachelor of Medicine and Bachelor of Surgery	Year 3	Strongly disagree	Strongly disagree	Correct	False	False	Correct	A bacterium that is resistant to several classes of antibiotics.	A bacterium that is resistant to several classes of antibiotics.	Correct	Yes	Yes	Yes	A plan, adopted by the World Health Assembly in 2015, containing strategic objectives that indicate what the world should focus on to ensure access and availability to effective antimicrobials for as long as possible.	A plan, adopted by the World Health Assembly in 2015, containing strategic objectives that indicate what the world should focus on to ensure access and availability to effective antimicrobials for as long as possible.	1	Not sure	Not sure	0	Yes	Yes	1	No	No	1	No	No	0	Yes	Yes	1	False	False	0	Strongly Disagree	Strongly Disagree	Disagree	Yes	Yes	Yes	Yes	Yes	Yes	Yes	Yes
Male	24	Below 25	Bachelor of Nursing Science	Bachelor of Nursing Science	Year 2	Strongly disagree	Strongly disagree	Correct	True	True	Incorrect	A very pathogenic bacterium capable of causing life-threatening infections	A very pathogenic bacterium capable of causing life-threatening infections	Incorrect	No	No	No	A plan, adopted by the World Health Assembly in 2015, containing strategic objectives that indicate what the world should focus on to ensure access and availability to effective antimicrobials for as long as possible.	A plan, adopted by the World Health Assembly in 2015, containing strategic objectives that indicate what the world should focus on to ensure access and availability to effective antimicrobials for as long as possible.	1	Not sure	Not sure	0	Yes	Yes	1	Yes	Yes	0	Yes	Yes	1	Yes	Yes	1	True	True	1	Agree	Agree	Agree	Yes	Yes	Yes	No	No	No	No	No
Male	20	Below 25	Bachelor of Science in Anesthesia and Critical Care	Bachelor of Science in Anesthesia and Critical Care	Year 1	Strongly disagree	Strongly disagree	Correct	True	True	Incorrect	A bacterium that is resistant to several classes of antibiotics.	A bacterium that is resistant to several classes of antibiotics.	Correct	Yes	Yes	Yes	A plan, adopted by the World Health Assembly in 2015, containing strategic objectives that indicate what the world should focus on to ensure access and availability to effective antimicrobials for as long as possible.	A plan, adopted by the World Health Assembly in 2015, containing strategic objectives that indicate what the world should focus on to ensure access and availability to effective antimicrobials for as long as possible.	1	Yes	Yes	1	No	No	0	No	No	1	Yes	Yes	1	Yes	Yes	1	True	True	1	Strongly Disagree	Strongly Disagree	Disagree	Yes	Yes	Yes	Yes	Yes	Yes	Yes	Yes
Male	20	Below 25	Bachelor of Nursing Science	Bachelor of Nursing Science	Year 1	Disagree	Disagree	Incorrect	True	True	Incorrect	A bacterium that is resistant to several classes of antibiotics.	A bacterium that is resistant to several classes of antibiotics.	Correct	Yes	Yes	Yes	A plan developed by the UN that describes what research areas member states should prioritize to prolong the usefulness of antimicrobials.	A plan developed by the UN that describes what research areas member states should prioritize to prolong the usefulness of antimicrobials.	0	Not sure	Not sure	0	Yes	Yes	1	No	No	1	Yes	Yes	1	Yes	Yes	1	True	True	1	Agree	Agree	Agree	Yes	Yes	Yes	Yes	Yes	Yes	Yes	Yes
Male	23	Below 25	Bachelor of Nursing Science	Bachelor of Nursing Science	Year 2	Disagree	Disagree	Incorrect	True	True	Incorrect	A very pathogenic bacterium capable of causing life-threatening infections	A very pathogenic bacterium capable of causing life-threatening infections	Incorrect	No	No	No	A plan developed by the UN that describes what research areas member states should prioritize to prolong the usefulness of antimicrobials.	A plan developed by the UN that describes what research areas member states should prioritize to prolong the usefulness of antimicrobials.	0	Yes	Yes	1	Not sure	Not sure	0	Not sure	Not sure	0	Not sure	Not sure	0	Not Sure	Not Sure	0	True	True	1	Neutral	Neutral	Agree	No	No	No	No	No	No	No	No
Female	22	Below 25	Bachelor of Science in Anesthesia and Critical Care	Bachelor of Science in Anesthesia and Critical Care	Year 2	Strongly disagree	Strongly disagree	Correct	True	True	Incorrect	A bacterium that is resistant to several classes of antibiotics.	A bacterium that is resistant to several classes of antibiotics.	Correct	Yes	Yes	Yes	A plan developed by the global network on AMR aims to inspire diverse stakeholders, policymakers included, to global action on antimicrobial resistance.	A plan developed by the global network on AMR aims to inspire diverse stakeholders, policymakers included, to global action on antimicrobial resistance.	0	Not sure	Not sure	0	Not sure	Not sure	0	Yes	Yes	0	Yes	Yes	1	Yes	Yes	1	True	True	1	Disagree	Disagree	Disagree	Yes	Yes	Yes	Yes	Yes	Yes	Yes	Yes
Male	27	25-34	Bachelor of Medicine and Bachelor of Surgery	Bachelor of Medicine and Bachelor of Surgery	Year 1	Disagree	Disagree	Incorrect	True	True	Incorrect	A very pathogenic bacterium capable of causing life-threatening infections	A very pathogenic bacterium capable of causing life-threatening infections	Incorrect	Yes	Yes	Yes	A plan developed by the UN that describes what research areas member states should prioritize to prolong the usefulness of antimicrobials.	A plan developed by the UN that describes what research areas member states should prioritize to prolong the usefulness of antimicrobials.	0	Not sure	Not sure	0	Yes	Yes	1	No	No	1	Yes	Yes	1	No	No	0	True	True	1	Agree	Agree	Agree	Yes	Yes	Yes	Yes	Yes	Yes	No	No
Male	21	Below 25	Bachelor of Science in Anesthesia and Critical Care	Bachelor of Science in Anesthesia and Critical Care	Year 1	Strongly disagree	Strongly disagree	Correct	True	True	Incorrect	A very pathogenic bacterium capable of causing life-threatening infections	A very pathogenic bacterium capable of causing life-threatening infections	Incorrect	Yes	Yes	Yes	A plan developed by the UN that describes what research areas member states should prioritize to prolong the usefulness of antimicrobials.	A plan developed by the UN that describes what research areas member states should prioritize to prolong the usefulness of antimicrobials.	0	Not sure	Not sure	0	Not sure	Not sure	0	No	No	1	Yes	Yes	1	Yes	Yes	1	True	True	1	Neutral	Neutral	Agree	Yes	Yes	Yes	Yes	Yes	Yes	Yes	Yes
Male	22	Below 25	Bachelor of Science in Anesthesia and Critical Care	Bachelor of Science in Anesthesia and Critical Care	Year 1	Disagree	Disagree	Incorrect	True	True	Incorrect	A bacterium that is resistant to several classes of antibiotics.	A bacterium that is resistant to several classes of antibiotics.	Correct	Yes	Yes	Yes	A plan developed by the global network on AMR aims to inspire diverse stakeholders, policymakers included, to global action on antimicrobial resistance.	A plan developed by the global network on AMR aims to inspire diverse stakeholders, policymakers included, to global action on antimicrobial resistance.	0	No	No	0	Not sure	Not sure	0	No	No	1	Yes	Yes	1	Yes	Yes	1	True	True	1	Agree	Agree	Agree	Yes	Yes	Yes	Yes	Yes	Yes	Yes	Yes
Male	23	Below 25	Bachelor of Science in Anesthesia and Critical Care	Bachelor of Science in Anesthesia and Critical Care	Year 1	Strongly disagree	Strongly disagree	Correct	True	True	Incorrect	A bacterium that is resistant to several classes of antibiotics.	A bacterium that is resistant to several classes of antibiotics.	Correct	Yes	Yes	Yes	A plan developed by the UN that describes what research areas member states should prioritize to prolong the usefulness of antimicrobials.	A plan developed by the UN that describes what research areas member states should prioritize to prolong the usefulness of antimicrobials.	0	No	No	0	Yes	Yes	1	No	No	1	Yes	Yes	1	Yes	Yes	1	True	True	1	Strongly agree	Strongly agree	Agree	Yes	Yes	Yes	Yes	Yes	Yes	Yes	Yes
Male	27	25-34	Bachelor of Medicine and Bachelor of Surgery	Bachelor of Medicine and Bachelor of Surgery	Year 1	Strongly disagree	Strongly disagree	Correct	True	True	Incorrect	A bacterium that is resistant to several classes of antibiotics.	A bacterium that is resistant to several classes of antibiotics.	Correct	No	No	No	A plan, adopted by the World Health Assembly in 2015, containing strategic objectives that indicate what the world should focus on to ensure access and availability to effective antimicrobials for as long as possible.	A plan, adopted by the World Health Assembly in 2015, containing strategic objectives that indicate what the world should focus on to ensure access and availability to effective antimicrobials for as long as possible.	1	Yes	Yes	1	Yes	Yes	1	No	No	1	Yes	Yes	1	Yes	Yes	1	True	True	1	Strongly Disagree	Strongly Disagree	Disagree	Yes	Yes	Yes	Yes	Yes	Yes	Yes	Yes
Male	20	Below 25	Bachelor of Medicine and Bachelor of Surgery	Bachelor of Medicine and Bachelor of Surgery	Year 1	Disagree	Disagree	Incorrect	True	True	Incorrect	A bacterium that is resistant to several classes of antibiotics.	A bacterium that is resistant to several classes of antibiotics.	Correct	No	No	No	A plan, adopted by the World Health Assembly in 2015, containing strategic objectives that indicate what the world should focus on to ensure access and availability to effective antimicrobials for as long as possible.	A plan, adopted by the World Health Assembly in 2015, containing strategic objectives that indicate what the world should focus on to ensure access and availability to effective antimicrobials for as long as possible.	1	No	No	0	Not sure	Not sure	0	Yes	Yes	0	Yes	Yes	1	Yes	Yes	1	True	True	1	Strongly agree	Strongly agree	Agree	Yes	Yes	Yes	Yes	Yes	Yes	No	No
Female	21	Below 25	Bachelor of Nursing Science	Bachelor of Nursing Science	Year 1	Strongly agree	Strongly agree	Correct	True	True	Incorrect	A bacterium that is resistant to several classes of antibiotics.	A bacterium that is resistant to several classes of antibiotics.	Correct	No	No	No	A plan developed by the global network on AMR aims to inspire diverse stakeholders, policymakers included, to global action on antimicrobial resistance.	A plan developed by the global network on AMR aims to inspire diverse stakeholders, policymakers included, to global action on antimicrobial resistance.	0	Not sure	Not sure	0	Yes	Yes	1	No	No	1	Yes	Yes	1	Yes	Yes	1	False	False	0	Disagree	Disagree	Disagree	Yes	Yes	Yes	Yes	Yes	Yes	Yes	Yes
Male	25	25-34	Bachelor of Nursing Science	Bachelor of Nursing Science	Year 1	Disagree	Disagree	Incorrect	True	True	Incorrect	A bacterium that is resistant to several classes of antibiotics.	A bacterium that is resistant to several classes of antibiotics.	Correct	No	No	No	A plan, adopted by the World Health Assembly in 2015, containing strategic objectives that indicate what the world should focus on to ensure access and availability to effective antimicrobials for as long as possible.	A plan, adopted by the World Health Assembly in 2015, containing strategic objectives that indicate what the world should focus on to ensure access and availability to effective antimicrobials for as long as possible.	1	Yes	Yes	1	Yes	Yes	1	Yes	Yes	0	Yes	Yes	1	Yes	Yes	1	True	True	1	Agree	Agree	Agree	Yes	Yes	Yes	Yes	Yes	Yes	No	No
Male	21	Below 25	Bachelor of Science in Anesthesia and Critical Care	Bachelor of Science in Anesthesia and Critical Care	Year 1	Agree	Agree	Incorrect	True	True	Incorrect	A bacterium that is resistant to several classes of antibiotics.	A bacterium that is resistant to several classes of antibiotics.	Correct	No	No	No	A plan, adopted by the World Health Assembly in 2015, containing strategic objectives that indicate what the world should focus on to ensure access and availability to effective antimicrobials for as long as possible.	A plan, adopted by the World Health Assembly in 2015, containing strategic objectives that indicate what the world should focus on to ensure access and availability to effective antimicrobials for as long as possible.	1	Yes	Yes	1	Yes	Yes	1	Yes	Yes	0	Yes	Yes	1	Yes	Yes	1	True	True	1	Disagree	Disagree	Disagree	Yes	Yes	Yes	Yes	Yes	Yes	Yes	Yes
Female	23	Below 25	Bachelor of Nursing Science	Bachelor of Nursing Science	Year 1	Disagree	Disagree	Incorrect	True	True	Incorrect	A bacterium that is resistant to several classes of antibiotics.	A bacterium that is resistant to several classes of antibiotics.	Correct	No	No	No	A plan, adopted by the World Health Assembly in 2015, containing strategic objectives that indicate what the world should focus on to ensure access and availability to effective antimicrobials for as long as possible.	A plan, adopted by the World Health Assembly in 2015, containing strategic objectives that indicate what the world should focus on to ensure access and availability to effective antimicrobials for as long as possible.	1	Not sure	Not sure	0	Yes	Yes	1	Yes	Yes	0	Yes	Yes	1	Yes	Yes	1	True	True	1	Disagree	Disagree	Disagree	No	No	No	No	No	No	No	No
Female	28	25-34	Bachelor of Nursing Science	Bachelor of Nursing Science	Year 3	Disagree	Disagree	Incorrect	False	False	Correct	A bacterium that is resistant to several classes of antibiotics.	A bacterium that is resistant to several classes of antibiotics.	Correct	Yes	Yes	Yes	A plan developed by the global network on AMR aims to inspire diverse stakeholders, policymakers included, to global action on antimicrobial resistance.	A plan developed by the global network on AMR aims to inspire diverse stakeholders, policymakers included, to global action on antimicrobial resistance.	0	Not sure	Not sure	0	Yes	Yes	1	No	No	1	Yes	Yes	1	Yes	Yes	1	True	True	1	Strongly Disagree	Strongly Disagree	Disagree	Yes	Yes	Yes	Yes	Yes	Yes	No	No
Female	22	Below 25	Bachelor of Medicine and Bachelor of Surgery	Bachelor of Medicine and Bachelor of Surgery	Year 3	Strongly agree	Strongly agree	Correct	False	False	Correct	A bacterium that is resistant to several classes of antibiotics.	A bacterium that is resistant to several classes of antibiotics.	Correct	Yes	Yes	Yes	A plan, adopted by the World Health Assembly in 2015, containing strategic objectives that indicate what the world should focus on to ensure access and availability to effective antimicrobials for as long as possible.	A plan, adopted by the World Health Assembly in 2015, containing strategic objectives that indicate what the world should focus on to ensure access and availability to effective antimicrobials for as long as possible.	1	Yes	Yes	1	Yes	Yes	1	Yes	Yes	0	Yes	Yes	1	Yes	Yes	1	True	True	1	Strongly Disagree	Strongly Disagree	Disagree	Yes	Yes	Yes	Yes	Yes	Yes	No	No
Female	22	Below 25	Bachelor of Medicine and Bachelor of Surgery	Bachelor of Medicine and Bachelor of Surgery	Year 4	Disagree	Disagree	Incorrect	True	True	Incorrect	A bacterium that is resistant to several classes of antibiotics.	A bacterium that is resistant to several classes of antibiotics.	Correct	Yes	Yes	Yes	A plan, adopted by the World Health Assembly in 2015, containing strategic objectives that indicate what the world should focus on to ensure access and availability to effective antimicrobials for as long as possible.	A plan, adopted by the World Health Assembly in 2015, containing strategic objectives that indicate what the world should focus on to ensure access and availability to effective antimicrobials for as long as possible.	1	Not sure	Not sure	0	Not sure	Not sure	0	Not sure	Not sure	0	Yes	Yes	1	Yes	Yes	1	False	False	0	Neutral	Neutral	Agree	Yes	Yes	Yes	Yes	Yes	Yes	No	No
Male	22	Below 25	Bachelor of Medicine and Bachelor of Surgery	Bachelor of Medicine and Bachelor of Surgery	Year 3	Strongly disagree	Strongly disagree	Correct	False	False	Correct	A bacterium that is resistant to several classes of antibiotics.	A bacterium that is resistant to several classes of antibiotics.	Correct	Yes	Yes	Yes	A plan developed by the global network on AMR aims to inspire diverse stakeholders, policymakers included, to global action on antimicrobial resistance.	A plan developed by the global network on AMR aims to inspire diverse stakeholders, policymakers included, to global action on antimicrobial resistance.	0	Not sure	Not sure	0	Yes	Yes	1	Yes	Yes	0	Yes	Yes	1	Yes	Yes	1	False	False	0	Strongly Disagree	Strongly Disagree	Disagree	Yes	Yes	Yes	Yes	Yes	Yes	No	No
Female	20	Below 25	Bachelor of Nursing Science	Bachelor of Nursing Science	Year 1	Disagree	Disagree	Incorrect	True	True	Incorrect	A bacterium that is resistant to several classes of antibiotics.	A bacterium that is resistant to several classes of antibiotics.	Correct	Yes	Yes	Yes	A plan, adopted by the World Health Assembly in 2015, containing strategic objectives that indicate what the world should focus on to ensure access and availability to effective antimicrobials for as long as possible.	A plan, adopted by the World Health Assembly in 2015, containing strategic objectives that indicate what the world should focus on to ensure access and availability to effective antimicrobials for as long as possible.	1	Yes	Yes	1	Not sure	Not sure	0	No	No	1	Yes	Yes	1	Yes	Yes	1	True	True	1	Agree	Agree	Agree	Yes	Yes	Yes	Yes	Yes	Yes	No	No
Male	30	25-34	Bachelor of Medicine and Bachelor of Surgery	Bachelor of Medicine and Bachelor of Surgery	Year 4	Strongly disagree	Strongly disagree	Correct	True	True	Incorrect	A bacterium that is resistant to several classes of antibiotics.	A bacterium that is resistant to several classes of antibiotics.	Correct	No	No	No	A plan developed by the global network on AMR aims to inspire diverse stakeholders, policymakers included, to global action on antimicrobial resistance.	A plan developed by the global network on AMR aims to inspire diverse stakeholders, policymakers included, to global action on antimicrobial resistance.	0	Not sure	Not sure	0	Yes	Yes	1	No	No	1	Yes	Yes	1	Yes	Yes	1	False	False	0	Strongly Disagree	Strongly Disagree	Disagree	Yes	Yes	Yes	Yes	Yes	Yes	Yes	Yes
Male	22	Below 25	Bachelor of Science in Anesthesia and Critical Care	Bachelor of Science in Anesthesia and Critical Care	Year 3	Disagree	Disagree	Incorrect	False	False	Correct	A bacterium that is resistant to several classes of antibiotics.	A bacterium that is resistant to several classes of antibiotics.	Correct	No	No	No	A plan developed by the global network on AMR aims to inspire diverse stakeholders, policymakers included, to global action on antimicrobial resistance.	A plan developed by the global network on AMR aims to inspire diverse stakeholders, policymakers included, to global action on antimicrobial resistance.	0	Not sure	Not sure	0	Not sure	Not sure	0	No	No	1	Yes	Yes	1	Yes	Yes	1	False	False	0	Strongly Disagree	Strongly Disagree	Disagree	Yes	Yes	Yes	Yes	Yes	Yes	Yes	Yes
Female	22	Below 25	Bachelor of Medicine and Bachelor of Surgery	Bachelor of Medicine and Bachelor of Surgery	Year 3	Strongly disagree	Strongly disagree	Correct	False	False	Correct	A bacterium that is resistant to several classes of antibiotics.	A bacterium that is resistant to several classes of antibiotics.	Correct	Yes	Yes	Yes	A plan, adopted by the World Health Assembly in 2015, containing strategic objectives that indicate what the world should focus on to ensure access and availability to effective antimicrobials for as long as possible.	A plan, adopted by the World Health Assembly in 2015, containing strategic objectives that indicate what the world should focus on to ensure access and availability to effective antimicrobials for as long as possible.	1	Not sure	Not sure	0	Not sure	Not sure	0	No	No	1	Yes	Yes	1	Yes	Yes	1	False	False	0	Strongly Disagree	Strongly Disagree	Disagree	Yes	Yes	Yes	Yes	Yes	Yes	Yes	Yes
Female	21	Below 25	Bachelor of Nursing Science	Bachelor of Nursing Science	Year 3	Strongly disagree	Strongly disagree	Correct	True	True	Incorrect	A bacterium that is resistant to several classes of antibiotics.	A bacterium that is resistant to several classes of antibiotics.	Correct	Yes	Yes	Yes	A plan developed by the global network on AMR aims to inspire diverse stakeholders, policymakers included, to global action on antimicrobial resistance.	A plan developed by the global network on AMR aims to inspire diverse stakeholders, policymakers included, to global action on antimicrobial resistance.	0	Not sure	Not sure	0	Yes	Yes	1	Not sure	Not sure	0	Yes	Yes	1	Yes	Yes	1	False	False	0	Strongly Disagree	Strongly Disagree	Disagree	Yes	Yes	Yes	Yes	Yes	Yes	Yes	Yes
Male	22	Below 25	Bachelor of Nursing Science	Bachelor of Nursing Science	Year 3	Disagree	Disagree	Incorrect	True	True	Incorrect	A bacterium that is resistant to several classes of antibiotics.	A bacterium that is resistant to several classes of antibiotics.	Correct	Yes	Yes	Yes	A plan developed by the global network on AMR aims to inspire diverse stakeholders, policymakers included, to global action on antimicrobial resistance.	A plan developed by the global network on AMR aims to inspire diverse stakeholders, policymakers included, to global action on antimicrobial resistance.	0	Yes	Yes	1	Yes	Yes	1	No	No	1	Yes	Yes	1	Yes	Yes	1	False	False	0	Disagree	Disagree	Disagree	Yes	Yes	Yes	Yes	Yes	Yes	Yes	Yes
Male	27	25-34	Bachelor of Medicine and Bachelor of Surgery	Bachelor of Medicine and Bachelor of Surgery	Year 3	Strongly disagree	Strongly disagree	Correct	False	False	Correct	A bacterium that is resistant to several classes of antibiotics.	A bacterium that is resistant to several classes of antibiotics.	Correct	Yes	Yes	Yes	A plan developed by the global network on AMR aims to inspire diverse stakeholders, policymakers included, to global action on antimicrobial resistance.	A plan developed by the global network on AMR aims to inspire diverse stakeholders, policymakers included, to global action on antimicrobial resistance.	0	Not sure	Not sure	0	Not sure	Not sure	0	No	No	1	Yes	Yes	1	Yes	Yes	1	True	True	1	Strongly Disagree	Strongly Disagree	Disagree	Yes	Yes	Yes	Yes	Yes	Yes	Yes	Yes
Male	25	25-34	Bachelor of Nursing Science	Bachelor of Nursing Science	Year 3	Strongly disagree	Strongly disagree	Correct	False	False	Correct	A bacterium that is resistant to several classes of antibiotics.	A bacterium that is resistant to several classes of antibiotics.	Correct	Yes	Yes	Yes	A plan, adopted by the World Health Assembly in 2015, containing strategic objectives that indicate what the world should focus on to ensure access and availability to effective antimicrobials for as long as possible.	A plan, adopted by the World Health Assembly in 2015, containing strategic objectives that indicate what the world should focus on to ensure access and availability to effective antimicrobials for as long as possible.	1	Yes	Yes	1	Yes	Yes	1	Yes	Yes	0	Yes	Yes	1	Yes	Yes	1	False	False	0	Strongly agree	Strongly agree	Agree	Yes	Yes	Yes	Yes	Yes	Yes	Yes	Yes
Female	21	Below 25	Bachelor of Science in Anesthesia and Critical Care	Bachelor of Science in Anesthesia and Critical Care	Year 3	Strongly disagree	Strongly disagree	Correct	False	False	Correct	A bacterium that is resistant to several classes of antibiotics.	A bacterium that is resistant to several classes of antibiotics.	Correct	No	No	No	A plan developed by the UN that describes what research areas member states should prioritize to prolong the usefulness of antimicrobials.	A plan developed by the UN that describes what research areas member states should prioritize to prolong the usefulness of antimicrobials.	0	Not sure	Not sure	0	Not sure	Not sure	0	Not sure	Not sure	0	Yes	Yes	1	Yes	Yes	1	False	False	0	Strongly Disagree	Strongly Disagree	Disagree	Yes	Yes	Yes	Yes	Yes	Yes	No	No
Male	23	Below 25	Bachelor of Medicine and Bachelor of Surgery	Bachelor of Medicine and Bachelor of Surgery	Year 3	Strongly disagree	Strongly disagree	Correct	True	True	Incorrect	A bacterium that is resistant to several classes of antibiotics.	A bacterium that is resistant to several classes of antibiotics.	Correct	Yes	Yes	Yes	A plan, adopted by the World Health Assembly in 2015, containing strategic objectives that indicate what the world should focus on to ensure access and availability to effective antimicrobials for as long as possible.	A plan, adopted by the World Health Assembly in 2015, containing strategic objectives that indicate what the world should focus on to ensure access and availability to effective antimicrobials for as long as possible.	1	Yes	Yes	1	Yes	Yes	1	No	No	1	Yes	Yes	1	Yes	Yes	1	False	False	0	Strongly agree	Strongly agree	Agree	Yes	Yes	Yes	Yes	Yes	Yes	Yes	Yes
Female	24	Below 25	Bachelor of Science in Anesthesia and Critical Care	Bachelor of Science in Anesthesia and Critical Care	Year 4	Strongly disagree	Strongly disagree	Correct	True	True	Incorrect	A bacterium that is resistant to several classes of antibiotics.	A bacterium that is resistant to several classes of antibiotics.	Correct	No	No	No	A plan, adopted by the World Health Assembly in 2015, containing strategic objectives that indicate what the world should focus on to ensure access and availability to effective antimicrobials for as long as possible.	A plan, adopted by the World Health Assembly in 2015, containing strategic objectives that indicate what the world should focus on to ensure access and availability to effective antimicrobials for as long as possible.	1	Yes	Yes	1	Yes	Yes	1	No	No	1	Yes	Yes	1	Yes	Yes	1	True	True	1	Neutral	Neutral	Agree	Yes	Yes	Yes	Yes	Yes	Yes	No	No
Male	26	25-34	Bachelor of Medicine and Bachelor of Surgery	Bachelor of Medicine and Bachelor of Surgery	Year 3	Agree	Agree	Incorrect	True	True	Incorrect	A bacterium that is resistant to several classes of antibiotics.	A bacterium that is resistant to several classes of antibiotics.	Correct	No	No	No	A plan developed by the global network on AMR aims to inspire diverse stakeholders, policymakers included, to global action on antimicrobial resistance.	A plan developed by the global network on AMR aims to inspire diverse stakeholders, policymakers included, to global action on antimicrobial resistance.	0	Not sure	Not sure	0	Not sure	Not sure	0	No	No	1	No	No	0	Yes	Yes	1	True	True	1	Strongly agree	Strongly agree	Agree	Yes	Yes	Yes	Yes	Yes	Yes	No	No
Female	28	25-34	Bachelor of Science in Anesthesia and Critical Care	Bachelor of Science in Anesthesia and Critical Care	Year 3	Disagree	Disagree	Incorrect	False	False	Correct	A bacterium that is resistant to several classes of antibiotics.	A bacterium that is resistant to several classes of antibiotics.	Correct	No	No	No	A plan developed by the global network on AMR aims to inspire diverse stakeholders, policymakers included, to global action on antimicrobial resistance.	A plan developed by the global network on AMR aims to inspire diverse stakeholders, policymakers included, to global action on antimicrobial resistance.	0	Not sure	Not sure	0	Yes	Yes	1	Yes	Yes	0	Yes	Yes	1	Yes	Yes	1	True	True	1	Strongly Disagree	Strongly Disagree	Disagree	Yes	Yes	Yes	Yes	Yes	Yes	Yes	Yes
Male	25	25-34	Bachelor of Medicine and Bachelor of Surgery	Bachelor of Medicine and Bachelor of Surgery	Year 2	Strongly disagree	Strongly disagree	Correct	True	True	Incorrect	A bacterium that is resistant to several classes of antibiotics.	A bacterium that is resistant to several classes of antibiotics.	Correct	No	No	No	A plan developed by the global network on AMR aims to inspire diverse stakeholders, policymakers included, to global action on antimicrobial resistance.	A plan developed by the global network on AMR aims to inspire diverse stakeholders, policymakers included, to global action on antimicrobial resistance.	0	Not sure	Not sure	0	Not sure	Not sure	0	Yes	Yes	0	Yes	Yes	1	Yes	Yes	1	False	False	0	Strongly Disagree	Strongly Disagree	Disagree	Yes	Yes	Yes	Yes	Yes	Yes	Yes	Yes
Male	24	Below 25	Bachelor of Medicine and Bachelor of Surgery	Bachelor of Medicine and Bachelor of Surgery	Year 4	Strongly disagree	Strongly disagree	Correct	False	False	Correct	A bacterium that is resistant to several classes of antibiotics.	A bacterium that is resistant to several classes of antibiotics.	Correct	Yes	Yes	Yes	A plan developed by the global network on AMR aims to inspire diverse stakeholders, policymakers included, to global action on antimicrobial resistance.	A plan developed by the global network on AMR aims to inspire diverse stakeholders, policymakers included, to global action on antimicrobial resistance.	0	Yes	Yes	1	Yes	Yes	1	No	No	1	Yes	Yes	1	Yes	Yes	1	False	False	0	Strongly Disagree	Strongly Disagree	Disagree	Yes	Yes	Yes	Yes	Yes	Yes	Yes	Yes
Female	21	Below 25	Bachelor of Medicine and Bachelor of Surgery	Bachelor of Medicine and Bachelor of Surgery	Year 3	Strongly disagree	Strongly disagree	Correct	True	True	Incorrect	A bacterium that is resistant to several classes of antibiotics.	A bacterium that is resistant to several classes of antibiotics.	Correct	Yes	Yes	Yes	A plan, adopted by the World Health Assembly in 2015, containing strategic objectives that indicate what the world should focus on to ensure access and availability to effective antimicrobials for as long as possible.	A plan, adopted by the World Health Assembly in 2015, containing strategic objectives that indicate what the world should focus on to ensure access and availability to effective antimicrobials for as long as possible.	1	Not sure	Not sure	0	Not sure	Not sure	0	Yes	Yes	0	Yes	Yes	1	Yes	Yes	1	False	False	0	Strongly Disagree	Strongly Disagree	Disagree	Yes	Yes	Yes	Yes	Yes	Yes	Yes	Yes
Female	23	Below 25	Bachelor of Science in Anesthesia and Critical Care	Bachelor of Science in Anesthesia and Critical Care	Year 2	Neutral	Neutral	Incorrect	True	True	Incorrect	A bacterium that is resistant to several classes of antibiotics.	A bacterium that is resistant to several classes of antibiotics.	Correct	No	No	No	A plan developed by the UN that describes what research areas member states should prioritize to prolong the usefulness of antimicrobials.	A plan developed by the UN that describes what research areas member states should prioritize to prolong the usefulness of antimicrobials.	0	Not sure	Not sure	0	Not sure	Not sure	0	Not sure	Not sure	0	Not sure	Not sure	0	Not Sure	Not Sure	0	False	False	0	Neutral	Neutral	Agree	No	No	No	No	No	No	No	No
Male	25	25-34	Bachelor of Nursing Science	Bachelor of Nursing Science	Year 4	Strongly disagree	Strongly disagree	Correct	True	True	Incorrect	A bacterium that is resistant to several classes of antibiotics.	A bacterium that is resistant to several classes of antibiotics.	Correct	No	No	No	A plan, adopted by the World Health Assembly in 2015, containing strategic objectives that indicate what the world should focus on to ensure access and availability to effective antimicrobials for as long as possible.	A plan, adopted by the World Health Assembly in 2015, containing strategic objectives that indicate what the world should focus on to ensure access and availability to effective antimicrobials for as long as possible.	1	Not sure	Not sure	0	Yes	Yes	1	No	No	1	Yes	Yes	1	Yes	Yes	1	False	False	0	Strongly Disagree	Strongly Disagree	Disagree	Yes	Yes	Yes	Yes	Yes	Yes	No	No
Male	22	Below 25	Bachelor of Medicine and Bachelor of Surgery	Bachelor of Medicine and Bachelor of Surgery	Year 4	Strongly disagree	Strongly disagree	Correct	False	False	Correct	A bacterium that is resistant to several classes of antibiotics.	A bacterium that is resistant to several classes of antibiotics.	Correct	No	No	No	A plan, adopted by the World Health Assembly in 2015, containing strategic objectives that indicate what the world should focus on to ensure access and availability to effective antimicrobials for as long as possible.	A plan, adopted by the World Health Assembly in 2015, containing strategic objectives that indicate what the world should focus on to ensure access and availability to effective antimicrobials for as long as possible.	1	Not sure	Not sure	0	Not sure	Not sure	0	No	No	1	Yes	Yes	1	Yes	Yes	1	False	False	0	Strongly Disagree	Strongly Disagree	Disagree	Yes	Yes	Yes	Yes	Yes	Yes	Yes	Yes
Male	22	Below 25	Bachelor of Medicine and Bachelor of Surgery	Bachelor of Medicine and Bachelor of Surgery	Year 4	Strongly disagree	Strongly disagree	Correct	False	False	Correct	A bacterium that is resistant to several classes of antibiotics.	A bacterium that is resistant to several classes of antibiotics.	Correct	Yes	Yes	Yes	A plan developed by the global network on AMR aims to inspire diverse stakeholders, policymakers included, to global action on antimicrobial resistance.	A plan developed by the global network on AMR aims to inspire diverse stakeholders, policymakers included, to global action on antimicrobial resistance.	0	Not sure	Not sure	0	Yes	Yes	1	Yes	Yes	0	Yes	Yes	1	Yes	Yes	1	False	False	0	Disagree	Disagree	Disagree	Yes	Yes	Yes	Yes	Yes	Yes	Yes	Yes
Male	43	Above 35	Bachelor of Nursing Science	Bachelor of Nursing Science	Year 4	Strongly disagree	Strongly disagree	Correct	True	True	Incorrect	A bacterium that is resistant to several classes of antibiotics.	A bacterium that is resistant to several classes of antibiotics.	Correct	No	No	No	A plan developed by the global network on AMR aims to inspire diverse stakeholders, policymakers included, to global action on antimicrobial resistance.	A plan developed by the global network on AMR aims to inspire diverse stakeholders, policymakers included, to global action on antimicrobial resistance.	0	Not sure	Not sure	0	No	No	0	No	No	1	No	No	0	Yes	Yes	1	False	False	0	Disagree	Disagree	Disagree	Yes	Yes	Yes	Yes	Yes	Yes	Yes	Yes
Male	23	Below 25	Bachelor of Medicine and Bachelor of Surgery	Bachelor of Medicine and Bachelor of Surgery	Year 4	Strongly agree	Strongly agree	Correct	False	False	Correct	A bacterium that is resistant to several classes of antibiotics.	A bacterium that is resistant to several classes of antibiotics.	Correct	No	No	No	A plan developed by the global network on AMR aims to inspire diverse stakeholders, policymakers included, to global action on antimicrobial resistance.	A plan developed by the global network on AMR aims to inspire diverse stakeholders, policymakers included, to global action on antimicrobial resistance.	0	Not sure	Not sure	0	Not sure	Not sure	0	No	No	1	No	No	0	Yes	Yes	1	False	False	0	Strongly Disagree	Strongly Disagree	Disagree	Yes	Yes	Yes	Yes	Yes	Yes	Yes	Yes
Male	33	25-34	Bachelor of Medicine and Bachelor of Surgery	Bachelor of Medicine and Bachelor of Surgery	Year 4	Disagree	Disagree	Incorrect	False	False	Correct	A bacterium that is resistant to several classes of antibiotics.	A bacterium that is resistant to several classes of antibiotics.	Correct	No	No	No	A plan developed by the global network on AMR aims to inspire diverse stakeholders, policymakers included, to global action on antimicrobial resistance.	A plan developed by the global network on AMR aims to inspire diverse stakeholders, policymakers included, to global action on antimicrobial resistance.	0	Not sure	Not sure	0	Yes	Yes	1	No	No	1	Yes	Yes	1	Yes	Yes	1	False	False	0	Strongly agree	Strongly agree	Agree	Yes	Yes	Yes	Yes	Yes	Yes	Yes	Yes
Male	23	Below 25	Bachelor of Science in Anesthesia and Critical Care	Bachelor of Science in Anesthesia and Critical Care	Year 4	Strongly disagree	Strongly disagree	Correct	False	False	Correct	A bacterium that is resistant to several classes of antibiotics.	A bacterium that is resistant to several classes of antibiotics.	Correct	No	No	No	A plan, adopted by the World Health Assembly in 2015, containing strategic objectives that indicate what the world should focus on to ensure access and availability to effective antimicrobials for as long as possible.	A plan, adopted by the World Health Assembly in 2015, containing strategic objectives that indicate what the world should focus on to ensure access and availability to effective antimicrobials for as long as possible.	1	Not sure	Not sure	0	Not sure	Not sure	0	No	No	1	Yes	Yes	1	Yes	Yes	1	False	False	0	Strongly Disagree	Strongly Disagree	Disagree	Yes	Yes	Yes	Yes	Yes	Yes	Yes	Yes
Female	34	25-34	Bachelor of Medicine and Bachelor of Surgery	Bachelor of Medicine and Bachelor of Surgery	Year 4	Strongly disagree	Strongly disagree	Correct	False	False	Correct	A bacterium that is resistant to several classes of antibiotics.	A bacterium that is resistant to several classes of antibiotics.	Correct	No	No	No	A plan developed by the global network on AMR aims to inspire diverse stakeholders, policymakers included, to global action on antimicrobial resistance.	A plan developed by the global network on AMR aims to inspire diverse stakeholders, policymakers included, to global action on antimicrobial resistance.	0	Not sure	Not sure	0	Not sure	Not sure	0	Yes	Yes	0	Yes	Yes	1	Yes	Yes	1	False	False	0	Strongly Disagree	Strongly Disagree	Disagree	Yes	Yes	Yes	Yes	Yes	Yes	No	No
Male	26	25-34	Bachelor of Science in Anesthesia and Critical Care	Bachelor of Science in Anesthesia and Critical Care	Year 4	Disagree	Disagree	Incorrect	True	True	Incorrect	A bacterium that is resistant to several classes of antibiotics.	A bacterium that is resistant to several classes of antibiotics.	Correct	No	No	No	A plan, adopted by the World Health Assembly in 2015, containing strategic objectives that indicate what the world should focus on to ensure access and availability to effective antimicrobials for as long as possible.	A plan, adopted by the World Health Assembly in 2015, containing strategic objectives that indicate what the world should focus on to ensure access and availability to effective antimicrobials for as long as possible.	1	Yes	Yes	1	Not sure	Not sure	0	No	No	1	Yes	Yes	1	Yes	Yes	1	False	False	0	Strongly Disagree	Strongly Disagree	Disagree	No	No	No	Yes	Yes	Yes	No	No
Male	23	Below 25	Bachelor of Medicine and Bachelor of Surgery	Bachelor of Medicine and Bachelor of Surgery	Year 4	Disagree	Disagree	Incorrect	False	False	Correct	A bacterium that is resistant to several classes of antibiotics.	A bacterium that is resistant to several classes of antibiotics.	Correct	Yes	Yes	Yes	A plan, adopted by the World Health Assembly in 2015, containing strategic objectives that indicate what the world should focus on to ensure access and availability to effective antimicrobials for as long as possible.	A plan, adopted by the World Health Assembly in 2015, containing strategic objectives that indicate what the world should focus on to ensure access and availability to effective antimicrobials for as long as possible.	1	Not sure	Not sure	0	No	No	0	No	No	1	Yes	Yes	1	Yes	Yes	1	False	False	0	Agree	Agree	Agree	Yes	Yes	Yes	Yes	Yes	Yes	No	No
Female	37	Above 35	Bachelor of Nursing Science	Bachelor of Nursing Science	Year 2	Strongly agree	Strongly agree	Correct	True	True	Incorrect	A bacterium that is resistant to several classes of antibiotics.	A bacterium that is resistant to several classes of antibiotics.	Correct	No	No	No	A plan developed by the global network on AMR aims to inspire diverse stakeholders, policymakers included, to global action on antimicrobial resistance.	A plan developed by the global network on AMR aims to inspire diverse stakeholders, policymakers included, to global action on antimicrobial resistance.	0	Not sure	Not sure	0	Yes	Yes	1	No	No	1	Yes	Yes	1	Yes	Yes	1	True	True	1	Strongly Disagree	Strongly Disagree	Disagree	Yes	Yes	Yes	Yes	Yes	Yes	No	No
Male	23	Below 25	Bachelor of Medicine and Bachelor of Surgery	Bachelor of Medicine and Bachelor of Surgery	Year 1	Disagree	Disagree	Incorrect	False	False	Correct	A bacterium that is resistant to several classes of antibiotics.	A bacterium that is resistant to several classes of antibiotics.	Correct	No	No	No	A plan, adopted by the World Health Assembly in 2015, containing strategic objectives that indicate what the world should focus on to ensure access and availability to effective antimicrobials for as long as possible.	A plan, adopted by the World Health Assembly in 2015, containing strategic objectives that indicate what the world should focus on to ensure access and availability to effective antimicrobials for as long as possible.	1	Not sure	Not sure	0	Not sure	Not sure	0	No	No	1	Yes	Yes	1	Yes	Yes	1	True	True	1	Disagree	Disagree	Disagree	Yes	Yes	Yes	Yes	Yes	Yes	Yes	Yes
Male	22	Below 25	Bachelor of Science in Anesthesia and Critical Care	Bachelor of Science in Anesthesia and Critical Care	Year 3	Strongly disagree	Strongly disagree	Correct	False	False	Correct	A bacterium that is resistant to several classes of antibiotics.	A bacterium that is resistant to several classes of antibiotics.	Correct	No	No	No	A plan, adopted by the World Health Assembly in 2015, containing strategic objectives that indicate what the world should focus on to ensure access and availability to effective antimicrobials for as long as possible.	A plan, adopted by the World Health Assembly in 2015, containing strategic objectives that indicate what the world should focus on to ensure access and availability to effective antimicrobials for as long as possible.	1	Yes	Yes	1	Yes	Yes	1	No	No	1	Yes	Yes	1	Yes	Yes	1	False	False	0	Strongly Disagree	Strongly Disagree	Disagree	Yes	Yes	Yes	Yes	Yes	Yes	Yes	Yes
Male	20	Below 25	Bachelor of Medicine and Bachelor of Surgery	Bachelor of Medicine and Bachelor of Surgery	Year 3	Strongly disagree	Strongly disagree	Correct	False	False	Correct	A bacterium that is resistant to several classes of antibiotics.	A bacterium that is resistant to several classes of antibiotics.	Correct	Yes	Yes	Yes	A plan, adopted by the World Health Assembly in 2015, containing strategic objectives that indicate what the world should focus on to ensure access and availability to effective antimicrobials for as long as possible.	A plan, adopted by the World Health Assembly in 2015, containing strategic objectives that indicate what the world should focus on to ensure access and availability to effective antimicrobials for as long as possible.	1	Yes	Yes	1	Yes	Yes	1	No	No	1	Yes	Yes	1	Yes	Yes	1	False	False	0	Strongly Disagree	Strongly Disagree	Disagree	Yes	Yes	Yes	Yes	Yes	Yes	Yes	Yes
Male	37	Above 35	Bachelor of Medicine and Bachelor of Surgery	Bachelor of Medicine and Bachelor of Surgery	Year 4	Strongly disagree	Strongly disagree	Correct	False	False	Correct	A bacterium that is resistant to several classes of antibiotics.	A bacterium that is resistant to several classes of antibiotics.	Correct	Yes	Yes	Yes	A plan, adopted by the World Health Assembly in 2015, containing strategic objectives that indicate what the world should focus on to ensure access and availability to effective antimicrobials for as long as possible.	A plan, adopted by the World Health Assembly in 2015, containing strategic objectives that indicate what the world should focus on to ensure access and availability to effective antimicrobials for as long as possible.	1	Not sure	Not sure	0	Not sure	Not sure	0	No	No	1	No	No	0	Yes	Yes	1	False	False	0	Strongly Disagree	Strongly Disagree	Disagree	Yes	Yes	Yes	Yes	Yes	Yes	Yes	Yes
Female	30	25-34	Bachelor of Medicine and Bachelor of Surgery	Bachelor of Medicine and Bachelor of Surgery	Year 2	Strongly disagree	Strongly disagree	Correct	False	False	Correct	A bacterium that is resistant to several classes of antibiotics.	A bacterium that is resistant to several classes of antibiotics.	Correct	Yes	Yes	Yes	A plan developed by the global network on AMR aims to inspire diverse stakeholders, policymakers included, to global action on antimicrobial resistance.	A plan developed by the global network on AMR aims to inspire diverse stakeholders, policymakers included, to global action on antimicrobial resistance.	0	Yes	Yes	1	Yes	Yes	1	No	No	1	Yes	Yes	1	Yes	Yes	1	True	True	1	Strongly Disagree	Strongly Disagree	Disagree	Yes	Yes	Yes	Yes	Yes	Yes	No	No
Female	22	Below 25	Bachelor of Medicine and Bachelor of Surgery	Bachelor of Medicine and Bachelor of Surgery	Year 3	Disagree	Disagree	Incorrect	True	True	Incorrect	A bacterium that is resistant to several classes of antibiotics.	A bacterium that is resistant to several classes of antibiotics.	Correct	Yes	Yes	Yes	A plan developed by the global network on AMR aims to inspire diverse stakeholders, policymakers included, to global action on antimicrobial resistance.	A plan developed by the global network on AMR aims to inspire diverse stakeholders, policymakers included, to global action on antimicrobial resistance.	0	Not sure	Not sure	0	Not sure	Not sure	0	Yes	Yes	0	Yes	Yes	1	Yes	Yes	1	True	True	1	Disagree	Disagree	Disagree	Yes	Yes	Yes	Yes	Yes	Yes	No	No
Female	22	Below 25	Bachelor of Nursing Science	Bachelor of Nursing Science	Year 1	Disagree	Disagree	Incorrect	True	True	Incorrect	A bacterium that is resistant to several classes of antibiotics.	A bacterium that is resistant to several classes of antibiotics.	Correct	No	No	No	A plan, adopted by the World Health Assembly in 2015, containing strategic objectives that indicate what the world should focus on to ensure access and availability to effective antimicrobials for as long as possible.	A plan, adopted by the World Health Assembly in 2015, containing strategic objectives that indicate what the world should focus on to ensure access and availability to effective antimicrobials for as long as possible.	1	Yes	Yes	1	Yes	Yes	1	Yes	Yes	0	No	No	0	No	No	0	True	True	1	Agree	Agree	Agree	No	No	No	Yes	Yes	Yes	Yes	Yes
Male	22	Below 25	Bachelor of Medicine and Bachelor of Surgery	Bachelor of Medicine and Bachelor of Surgery	Year 3	Agree	Agree	Incorrect	False	False	Correct	A bacterium that is resistant to several classes of antibiotics.	A bacterium that is resistant to several classes of antibiotics.	Correct	Yes	Yes	Yes	A plan, adopted by the World Health Assembly in 2015, containing strategic objectives that indicate what the world should focus on to ensure access and availability to effective antimicrobials for as long as possible.	A plan, adopted by the World Health Assembly in 2015, containing strategic objectives that indicate what the world should focus on to ensure access and availability to effective antimicrobials for as long as possible.	1	Yes	Yes	1	Yes	Yes	1	Yes	Yes	0	No	No	0	Yes	Yes	1	False	False	0	Strongly Disagree	Strongly Disagree	Disagree	Yes	Yes	Yes	Yes	Yes	Yes	No	No
Male	25	25-34	Bachelor of Medicine and Bachelor of Surgery	Bachelor of Medicine and Bachelor of Surgery	Year 5	Strongly disagree	Strongly disagree	Correct	True	True	Incorrect	A bacterium that is resistant to several classes of antibiotics.	A bacterium that is resistant to several classes of antibiotics.	Correct	Yes	Yes	Yes	A plan developed by the global network on AMR aims to inspire diverse stakeholders, policymakers included, to global action on antimicrobial resistance.	A plan developed by the global network on AMR aims to inspire diverse stakeholders, policymakers included, to global action on antimicrobial resistance.	0	Not sure	Not sure	0	No	No	0	No	No	1	No	No	0	Yes	Yes	1	False	False	0	Strongly agree	Strongly agree	Agree	Yes	Yes	Yes	Yes	Yes	Yes	Yes	Yes
Male	27	25-34	Bachelor of Medicine and Bachelor of Surgery	Bachelor of Medicine and Bachelor of Surgery	Year 5	Disagree	Disagree	Incorrect	False	False	Correct	A bacterium that is resistant to several classes of antibiotics.	A bacterium that is resistant to several classes of antibiotics.	Correct	Yes	Yes	Yes	A plan, adopted by the World Health Assembly in 2015, containing strategic objectives that indicate what the world should focus on to ensure access and availability to effective antimicrobials for as long as possible.	A plan, adopted by the World Health Assembly in 2015, containing strategic objectives that indicate what the world should focus on to ensure access and availability to effective antimicrobials for as long as possible.	1	Yes	Yes	1	Yes	Yes	1	No	No	1	Yes	Yes	1	Yes	Yes	1	False	False	0	Disagree	Disagree	Disagree	Yes	Yes	Yes	Yes	Yes	Yes	Yes	Yes
Male	26	25-34	Bachelor of Medicine and Bachelor of Surgery	Bachelor of Medicine and Bachelor of Surgery	Year 5	Strongly disagree	Strongly disagree	Correct	False	False	Correct	A bacterium that is resistant to several classes of antibiotics.	A bacterium that is resistant to several classes of antibiotics.	Correct	No	No	No	A plan developed by the UN that describes what research areas member states should prioritize to prolong the usefulness of antimicrobials.	A plan developed by the UN that describes what research areas member states should prioritize to prolong the usefulness of antimicrobials.	0	Not sure	Not sure	0	Not sure	Not sure	0	Not sure	Not sure	0	Yes	Yes	1	Yes	Yes	1	False	False	0	Strongly Disagree	Strongly Disagree	Disagree	Yes	Yes	Yes	Yes	Yes	Yes	Yes	Yes
Female	40	Above 35	Bachelor of Medicine and Bachelor of Surgery	Bachelor of Medicine and Bachelor of Surgery	Year 5	Strongly disagree	Strongly disagree	Correct	False	False	Correct	A bacterium that is resistant to several classes of antibiotics.	A bacterium that is resistant to several classes of antibiotics.	Correct	Yes	Yes	Yes	A plan, adopted by the World Health Assembly in 2015, containing strategic objectives that indicate what the world should focus on to ensure access and availability to effective antimicrobials for as long as possible.	A plan, adopted by the World Health Assembly in 2015, containing strategic objectives that indicate what the world should focus on to ensure access and availability to effective antimicrobials for as long as possible.	1	Yes	Yes	1	Yes	Yes	1	No	No	1	Yes	Yes	1	Yes	Yes	1	False	False	0	Strongly Disagree	Strongly Disagree	Disagree	Yes	Yes	Yes	Yes	Yes	Yes	Yes	Yes
Male	36	Above 35	Bachelor of Science in Anesthesia and Critical Care	Bachelor of Science in Anesthesia and Critical Care	Year 2	Agree	Agree	Incorrect	True	True	Incorrect	A bacterium that is resistant to several classes of antibiotics.	A bacterium that is resistant to several classes of antibiotics.	Correct	Yes	Yes	Yes	A plan developed by the global network on AMR aims to inspire diverse stakeholders, policymakers included, to global action on antimicrobial resistance.	A plan developed by the global network on AMR aims to inspire diverse stakeholders, policymakers included, to global action on antimicrobial resistance.	0	Not sure	Not sure	0	Yes	Yes	1	Yes	Yes	0	Yes	Yes	1	Yes	Yes	1	False	False	0	Disagree	Disagree	Disagree	Yes	Yes	Yes	Yes	Yes	Yes	Yes	Yes
Male	23	Below 25	Bachelor of Science in Anesthesia and Critical Care	Bachelor of Science in Anesthesia and Critical Care	Year 3	Strongly disagree	Strongly disagree	Correct	False	False	Correct	A bacterium that is resistant to several classes of antibiotics.	A bacterium that is resistant to several classes of antibiotics.	Correct	No	No	No	A plan, adopted by the World Health Assembly in 2015, containing strategic objectives that indicate what the world should focus on to ensure access and availability to effective antimicrobials for as long as possible.	A plan, adopted by the World Health Assembly in 2015, containing strategic objectives that indicate what the world should focus on to ensure access and availability to effective antimicrobials for as long as possible.	1	Yes	Yes	1	Not sure	Not sure	0	No	No	1	Yes	Yes	1	Yes	Yes	1	False	False	0	Strongly Disagree	Strongly Disagree	Disagree	Yes	Yes	Yes	Yes	Yes	Yes	Yes	Yes
Male	30	25-34	Bachelor of Medicine and Bachelor of Surgery	Bachelor of Medicine and Bachelor of Surgery	Year 5	Strongly disagree	Strongly disagree	Correct	False	False	Correct	A bacterium that is resistant to several classes of antibiotics.	A bacterium that is resistant to several classes of antibiotics.	Correct	Yes	Yes	Yes	A plan, adopted by the World Health Assembly in 2015, containing strategic objectives that indicate what the world should focus on to ensure access and availability to effective antimicrobials for as long as possible.	A plan, adopted by the World Health Assembly in 2015, containing strategic objectives that indicate what the world should focus on to ensure access and availability to effective antimicrobials for as long as possible.	1	Not sure	Not sure	0	Yes	Yes	1	No	No	1	Yes	Yes	1	Yes	Yes	1	False	False	0	Strongly Disagree	Strongly Disagree	Disagree	Yes	Yes	Yes	Yes	Yes	Yes	Yes	Yes
Male	34	25-34	Bachelor of Medicine and Bachelor of Surgery	Bachelor of Medicine and Bachelor of Surgery	Year 5	Strongly disagree	Strongly disagree	Correct	False	False	Correct	A very pathogenic bacterium capable of causing life-threatening infections	A very pathogenic bacterium capable of causing life-threatening infections	Incorrect	No	No	No	A plan, adopted by the World Health Assembly in 2015, containing strategic objectives that indicate what the world should focus on to ensure access and availability to effective antimicrobials for as long as possible.	A plan, adopted by the World Health Assembly in 2015, containing strategic objectives that indicate what the world should focus on to ensure access and availability to effective antimicrobials for as long as possible.	1	Yes	Yes	1	No	No	0	No	No	1	No	No	0	No	No	0	False	False	0	Strongly agree	Strongly agree	Agree	Yes	Yes	Yes	Yes	Yes	Yes	Yes	Yes
Male	30	25-34	Bachelor of Medicine and Bachelor of Surgery	Bachelor of Medicine and Bachelor of Surgery	Year 4	Strongly disagree	Strongly disagree	Correct	True	True	Incorrect	A bacterium that is resistant to several classes of antibiotics.	A bacterium that is resistant to several classes of antibiotics.	Correct	No	No	No	A plan developed by the UN that describes what research areas member states should prioritize to prolong the usefulness of antimicrobials.	A plan developed by the UN that describes what research areas member states should prioritize to prolong the usefulness of antimicrobials.	0	Not sure	Not sure	0	Yes	Yes	1	No	No	1	No	No	0	Yes	Yes	1	False	False	0	Strongly Disagree	Strongly Disagree	Disagree	Yes	Yes	Yes	Yes	Yes	Yes	Yes	Yes
Male	27	25-34	Bachelor of Medicine and Bachelor of Surgery	Bachelor of Medicine and Bachelor of Surgery	Year 5	Disagree	Disagree	Incorrect	True	True	Incorrect	A bacterium that is resistant to several classes of antibiotics.	A bacterium that is resistant to several classes of antibiotics.	Correct	Yes	Yes	Yes	A plan, adopted by the World Health Assembly in 2015, containing strategic objectives that indicate what the world should focus on to ensure access and availability to effective antimicrobials for as long as possible.	A plan, adopted by the World Health Assembly in 2015, containing strategic objectives that indicate what the world should focus on to ensure access and availability to effective antimicrobials for as long as possible.	1	Yes	Yes	1	Yes	Yes	1	No	No	1	Yes	Yes	1	Yes	Yes	1	False	False	0	Disagree	Disagree	Disagree	Yes	Yes	Yes	Yes	Yes	Yes	Yes	Yes
Male	30	25-34	Bachelor of Medicine and Bachelor of Surgery	Bachelor of Medicine and Bachelor of Surgery	Year 5	Strongly agree	Strongly agree	Correct	False	False	Correct	A bacterium that is resistant to several classes of antibiotics.	A bacterium that is resistant to several classes of antibiotics.	Correct	No	No	No	A plan, adopted by the World Health Assembly in 2015, containing strategic objectives that indicate what the world should focus on to ensure access and availability to effective antimicrobials for as long as possible.	A plan, adopted by the World Health Assembly in 2015, containing strategic objectives that indicate what the world should focus on to ensure access and availability to effective antimicrobials for as long as possible.	1	Not sure	Not sure	0	Not sure	Not sure	0	No	No	1	No	No	0	Yes	Yes	1	False	False	0	Strongly Disagree	Strongly Disagree	Disagree	Yes	Yes	Yes	Yes	Yes	Yes	Yes	Yes
Female	21	Below 25	Bachelor of Science in Anesthesia and Critical Care	Bachelor of Science in Anesthesia and Critical Care	Year 4	Strongly disagree	Strongly disagree	Correct	True	True	Incorrect	A bacterium that is resistant to several classes of antibiotics.	A bacterium that is resistant to several classes of antibiotics.	Correct	No	No	No	A plan, adopted by the World Health Assembly in 2015, containing strategic objectives that indicate what the world should focus on to ensure access and availability to effective antimicrobials for as long as possible.	A plan, adopted by the World Health Assembly in 2015, containing strategic objectives that indicate what the world should focus on to ensure access and availability to effective antimicrobials for as long as possible.	1	Yes	Yes	1	Not sure	Not sure	0	No	No	1	No	No	0	Yes	Yes	1	True	True	1	Strongly Disagree	Strongly Disagree	Disagree	Yes	Yes	Yes	No	No	No	No	No
Female	27	25-34	Bachelor of Medicine and Bachelor of Surgery	Bachelor of Medicine and Bachelor of Surgery	Year 4	Strongly disagree	Strongly disagree	Correct	False	False	Correct	A bacterium that is resistant to several classes of antibiotics.	A bacterium that is resistant to several classes of antibiotics.	Correct	No	No	No	A plan developed by the global network on AMR aims to inspire diverse stakeholders, policymakers included, to global action on antimicrobial resistance.	A plan developed by the global network on AMR aims to inspire diverse stakeholders, policymakers included, to global action on antimicrobial resistance.	0	Not sure	Not sure	0	Not sure	Not sure	0	No	No	1	Yes	Yes	1	Yes	Yes	1	False	False	0	Strongly Disagree	Strongly Disagree	Disagree	Yes	Yes	Yes	Yes	Yes	Yes	Yes	Yes
Male	23	Below 25	Bachelor of Medicine and Bachelor of Surgery	Bachelor of Medicine and Bachelor of Surgery	Year 4	Strongly disagree	Strongly disagree	Correct	True	True	Incorrect	A bacterium that is resistant to several classes of antibiotics.	A bacterium that is resistant to several classes of antibiotics.	Correct	Yes	Yes	Yes	A plan developed by the global network on AMR aims to inspire diverse stakeholders, policymakers included, to global action on antimicrobial resistance.	A plan developed by the global network on AMR aims to inspire diverse stakeholders, policymakers included, to global action on antimicrobial resistance.	0	Not sure	Not sure	0	Not sure	Not sure	0	Yes	Yes	0	Yes	Yes	1	Yes	Yes	1	True	True	1	Strongly Disagree	Strongly Disagree	Disagree	Yes	Yes	Yes	Yes	Yes	Yes	No	No
Female	28	25-34	Bachelor of Medicine and Bachelor of Surgery	Bachelor of Medicine and Bachelor of Surgery	Year 5	Strongly disagree	Strongly disagree	Correct	False	False	Correct	A bacterium that is resistant to several classes of antibiotics.	A bacterium that is resistant to several classes of antibiotics.	Correct	No	No	No	A plan developed by the global network on AMR aims to inspire diverse stakeholders, policymakers included, to global action on antimicrobial resistance.	A plan developed by the global network on AMR aims to inspire diverse stakeholders, policymakers included, to global action on antimicrobial resistance.	0	Not sure	Not sure	0	Yes	Yes	1	No	No	1	Yes	Yes	1	Yes	Yes	1	False	False	0	Disagree	Disagree	Disagree	Yes	Yes	Yes	Yes	Yes	Yes	Yes	Yes
Female	32	25-34	Bachelor of Medicine and Bachelor of Surgery	Bachelor of Medicine and Bachelor of Surgery	Year 5	Strongly disagree	Strongly disagree	Correct	False	False	Correct	A bacterium that is resistant to several classes of antibiotics.	A bacterium that is resistant to several classes of antibiotics.	Correct	Yes	Yes	Yes	A plan developed by the global network on AMR aims to inspire diverse stakeholders, policymakers included, to global action on antimicrobial resistance.	A plan developed by the global network on AMR aims to inspire diverse stakeholders, policymakers included, to global action on antimicrobial resistance.	0	Not sure	Not sure	0	Not sure	Not sure	0	No	No	1	Yes	Yes	1	Yes	Yes	1	False	False	0	Strongly Disagree	Strongly Disagree	Disagree	Yes	Yes	Yes	Yes	Yes	Yes	Yes	Yes
Male	25	25-34	Bachelor of Medicine and Bachelor of Surgery	Bachelor of Medicine and Bachelor of Surgery	Year 5	Strongly disagree	Strongly disagree	Correct	False	False	Correct	A bacterium that is resistant to several classes of antibiotics.	A bacterium that is resistant to several classes of antibiotics.	Correct	No	No	No	A plan developed by the global network on AMR aims to inspire diverse stakeholders, policymakers included, to global action on antimicrobial resistance.	A plan developed by the global network on AMR aims to inspire diverse stakeholders, policymakers included, to global action on antimicrobial resistance.	0	Not sure	Not sure	0	Not sure	Not sure	0	No	No	1	Yes	Yes	1	Yes	Yes	1	False	False	0	Strongly Disagree	Strongly Disagree	Disagree	Yes	Yes	Yes	Yes	Yes	Yes	Yes	Yes
Male	30	25-34	Bachelor of Medicine and Bachelor of Surgery	Bachelor of Medicine and Bachelor of Surgery	Year 5	Strongly disagree	Strongly disagree	Correct	False	False	Correct	A very pathogenic bacterium capable of causing life-threatening infections	A very pathogenic bacterium capable of causing life-threatening infections	Incorrect	No	No	No	A plan, adopted by the World Health Assembly in 2015, containing strategic objectives that indicate what the world should focus on to ensure access and availability to effective antimicrobials for as long as possible.	A plan, adopted by the World Health Assembly in 2015, containing strategic objectives that indicate what the world should focus on to ensure access and availability to effective antimicrobials for as long as possible.	1	Not sure	Not sure	0	Not sure	Not sure	0	Not sure	Not sure	0	Not sure	Not sure	0	Yes	Yes	1	False	False	0	Strongly Disagree	Strongly Disagree	Disagree	Yes	Yes	Yes	Yes	Yes	Yes	Yes	Yes
Male	25	25-34	Bachelor of Medicine and Bachelor of Surgery	Bachelor of Medicine and Bachelor of Surgery	Year 5	Strongly disagree	Strongly disagree	Correct	False	False	Correct	A bacterium that is resistant to several classes of antibiotics.	A bacterium that is resistant to several classes of antibiotics.	Correct	No	No	No	A plan, adopted by the World Health Assembly in 2015, containing strategic objectives that indicate what the world should focus on to ensure access and availability to effective antimicrobials for as long as possible.	A plan, adopted by the World Health Assembly in 2015, containing strategic objectives that indicate what the world should focus on to ensure access and availability to effective antimicrobials for as long as possible.	1	Yes	Yes	1	Yes	Yes	1	Yes	Yes	0	Yes	Yes	1	Yes	Yes	1	True	True	1	Strongly agree	Strongly agree	Agree	Yes	Yes	Yes	Yes	Yes	Yes	Yes	Yes
Female	28	25-34	Bachelor of Medicine and Bachelor of Surgery	Bachelor of Medicine and Bachelor of Surgery	Year 4	Strongly disagree	Strongly disagree	Correct	False	False	Correct	A bacterium that is resistant to several classes of antibiotics.	A bacterium that is resistant to several classes of antibiotics.	Correct	Yes	Yes	Yes	A plan, adopted by the World Health Assembly in 2015, containing strategic objectives that indicate what the world should focus on to ensure access and availability to effective antimicrobials for as long as possible.	A plan, adopted by the World Health Assembly in 2015, containing strategic objectives that indicate what the world should focus on to ensure access and availability to effective antimicrobials for as long as possible.	1	Yes	Yes	1	Yes	Yes	1	No	No	1	Yes	Yes	1	Yes	Yes	1	True	True	1	Strongly Disagree	Strongly Disagree	Disagree	Yes	Yes	Yes	Yes	Yes	Yes	Yes	Yes
Male	24	Below 25	Bachelor of Medicine and Bachelor of Surgery	Bachelor of Medicine and Bachelor of Surgery	Year 5	Strongly disagree	Strongly disagree	Correct	False	False	Correct	A bacterium that is resistant to several classes of antibiotics.	A bacterium that is resistant to several classes of antibiotics.	Correct	Yes	Yes	Yes	A plan, adopted by the World Health Assembly in 2015, containing strategic objectives that indicate what the world should focus on to ensure access and availability to effective antimicrobials for as long as possible.	A plan, adopted by the World Health Assembly in 2015, containing strategic objectives that indicate what the world should focus on to ensure access and availability to effective antimicrobials for as long as possible.	1	Not sure	Not sure	0	Not sure	Not sure	0	No	No	1	Yes	Yes	1	Yes	Yes	1	False	False	0	Disagree	Disagree	Disagree	Yes	Yes	Yes	Yes	Yes	Yes	Yes	Yes
Male	24	Below 25	Bachelor of Science in Anesthesia and Critical Care	Bachelor of Science in Anesthesia and Critical Care	Year 4	Strongly disagree	Strongly disagree	Correct	False	False	Correct	A bacterium that is resistant to several classes of antibiotics.	A bacterium that is resistant to several classes of antibiotics.	Correct	Yes	Yes	Yes	A plan developed by the global network on AMR aims to inspire diverse stakeholders, policymakers included, to global action on antimicrobial resistance.	A plan developed by the global network on AMR aims to inspire diverse stakeholders, policymakers included, to global action on antimicrobial resistance.	0	Yes	Yes	1	Not sure	Not sure	0	Not sure	Not sure	0	Yes	Yes	1	Yes	Yes	1	False	False	0	Strongly Disagree	Strongly Disagree	Disagree	Yes	Yes	Yes	Yes	Yes	Yes	Yes	Yes
Female	27	25-34	Bachelor of Science in Anesthesia and Critical Care	Bachelor of Science in Anesthesia and Critical Care	Year 3	Strongly disagree	Strongly disagree	Correct	False	False	Correct	A bacterium that is resistant to several classes of antibiotics.	A bacterium that is resistant to several classes of antibiotics.	Correct	No	No	No	A plan, adopted by the World Health Assembly in 2015, containing strategic objectives that indicate what the world should focus on to ensure access and availability to effective antimicrobials for as long as possible.	A plan, adopted by the World Health Assembly in 2015, containing strategic objectives that indicate what the world should focus on to ensure access and availability to effective antimicrobials for as long as possible.	1	Not sure	Not sure	0	Not sure	Not sure	0	No	No	1	Yes	Yes	1	Yes	Yes	1	True	True	1	Strongly Disagree	Strongly Disagree	Disagree	Yes	Yes	Yes	Yes	Yes	Yes	No	No
Female	23	Below 25	Bachelor of Medicine and Bachelor of Surgery	Bachelor of Medicine and Bachelor of Surgery	Year 5	Strongly disagree	Strongly disagree	Correct	False	False	Correct	A bacterium that is resistant to several classes of antibiotics.	A bacterium that is resistant to several classes of antibiotics.	Correct	Yes	Yes	Yes	A plan, adopted by the World Health Assembly in 2015, containing strategic objectives that indicate what the world should focus on to ensure access and availability to effective antimicrobials for as long as possible.	A plan, adopted by the World Health Assembly in 2015, containing strategic objectives that indicate what the world should focus on to ensure access and availability to effective antimicrobials for as long as possible.	1	Yes	Yes	1	Not sure	Not sure	0	No	No	1	Yes	Yes	1	Yes	Yes	1	False	False	0	Strongly Disagree	Strongly Disagree	Disagree	Yes	Yes	Yes	Yes	Yes	Yes	Yes	Yes
Male	26	25-34	Bachelor of Medicine and Bachelor of Surgery	Bachelor of Medicine and Bachelor of Surgery	Year 5	Disagree	Disagree	Incorrect	False	False	Correct	A bacterium that is resistant to several classes of antibiotics.	A bacterium that is resistant to several classes of antibiotics.	Correct	No	No	No	A plan developed by the global network on AMR aims to inspire diverse stakeholders, policymakers included, to global action on antimicrobial resistance.	A plan developed by the global network on AMR aims to inspire diverse stakeholders, policymakers included, to global action on antimicrobial resistance.	0	Yes	Yes	1	Not sure	Not sure	0	No	No	1	Yes	Yes	1	Yes	Yes	1	False	False	0	Disagree	Disagree	Disagree	Yes	Yes	Yes	Yes	Yes	Yes	Yes	Yes
Female	35	Above 35	Bachelor of Medicine and Bachelor of Surgery	Bachelor of Medicine and Bachelor of Surgery	Year 5	Strongly disagree	Strongly disagree	Correct	True	True	Incorrect	A bacterium that is resistant to several classes of antibiotics.	A bacterium that is resistant to several classes of antibiotics.	Correct	No	No	No	A plan developed by the global network on AMR aims to inspire diverse stakeholders, policymakers included, to global action on antimicrobial resistance.	A plan developed by the global network on AMR aims to inspire diverse stakeholders, policymakers included, to global action on antimicrobial resistance.	0	Yes	Yes	1	Yes	Yes	1	No	No	1	Yes	Yes	1	Yes	Yes	1	False	False	0	Strongly Disagree	Strongly Disagree	Disagree	Yes	Yes	Yes	Yes	Yes	Yes	Yes	Yes
Female	24	Below 25	Bachelor of Medicine and Bachelor of Surgery	Bachelor of Medicine and Bachelor of Surgery	Year 5	Strongly disagree	Strongly disagree	Correct	False	False	Correct	A bacterium that is resistant to several classes of antibiotics.	A bacterium that is resistant to several classes of antibiotics.	Correct	Yes	Yes	Yes	A plan developed by the global network on AMR aims to inspire diverse stakeholders, policymakers included, to global action on antimicrobial resistance.	A plan developed by the global network on AMR aims to inspire diverse stakeholders, policymakers included, to global action on antimicrobial resistance.	0	Yes	Yes	1	No	No	0	No	No	1	Yes	Yes	1	Yes	Yes	1	True	True	1	Strongly Disagree	Strongly Disagree	Disagree	Yes	Yes	Yes	Yes	Yes	Yes	Yes	Yes
Female	32	25-34	Bachelor of Science in Anesthesia and Critical Care	Bachelor of Science in Anesthesia and Critical Care	Year 4	Disagree	Disagree	Incorrect	True	True	Incorrect	A bacterium that is resistant to several classes of antibiotics.	A bacterium that is resistant to several classes of antibiotics.	Correct	No	No	No	A plan, adopted by the World Health Assembly in 2015, containing strategic objectives that indicate what the world should focus on to ensure access and availability to effective antimicrobials for as long as possible.	A plan, adopted by the World Health Assembly in 2015, containing strategic objectives that indicate what the world should focus on to ensure access and availability to effective antimicrobials for as long as possible.	1	Yes	Yes	1	Yes	Yes	1	No	No	1	Yes	Yes	1	Yes	Yes	1	False	False	0	Disagree	Disagree	Disagree	Yes	Yes	Yes	Yes	Yes	Yes	Yes	Yes
Male	25	25-34	Bachelor of Science in Anesthesia and Critical Care	Bachelor of Science in Anesthesia and Critical Care	Year 4	Strongly disagree	Strongly disagree	Correct	False	False	Correct	A bacterium that is resistant to several classes of antibiotics.	A bacterium that is resistant to several classes of antibiotics.	Correct	No	No	No	A plan developed by the UN that describes what research areas member states should prioritize to prolong the usefulness of antimicrobials.	A plan developed by the UN that describes what research areas member states should prioritize to prolong the usefulness of antimicrobials.	0	Not sure	Not sure	0	Not sure	Not sure	0	No	No	1	Yes	Yes	1	Yes	Yes	1	False	False	0	Strongly Disagree	Strongly Disagree	Disagree	Yes	Yes	Yes	Yes	Yes	Yes	Yes	Yes
Male	35	Above 35	Bachelor of Medicine and Bachelor of Surgery	Bachelor of Medicine and Bachelor of Surgery	Year 5	Strongly disagree	Strongly disagree	Correct	False	False	Correct	A bacterium that is resistant to several classes of antibiotics.	A bacterium that is resistant to several classes of antibiotics.	Correct	No	No	No	A plan, adopted by the World Health Assembly in 2015, containing strategic objectives that indicate what the world should focus on to ensure access and availability to effective antimicrobials for as long as possible.	A plan, adopted by the World Health Assembly in 2015, containing strategic objectives that indicate what the world should focus on to ensure access and availability to effective antimicrobials for as long as possible.	1	Not sure	Not sure	0	Not sure	Not sure	0	Not sure	Not sure	0	Not sure	Not sure	0	Yes	Yes	1	False	False	0	Strongly Disagree	Strongly Disagree	Disagree	Yes	Yes	Yes	Yes	Yes	Yes	Yes	Yes
Male	31	25-34	Bachelor of Science in Anesthesia and Critical Care	Bachelor of Science in Anesthesia and Critical Care	Year 4	Strongly disagree	Strongly disagree	Correct	True	True	Incorrect	A bacterium that is resistant to several classes of antibiotics.	A bacterium that is resistant to several classes of antibiotics.	Correct	Yes	Yes	Yes	A plan, adopted by the World Health Assembly in 2015, containing strategic objectives that indicate what the world should focus on to ensure access and availability to effective antimicrobials for as long as possible.	A plan, adopted by the World Health Assembly in 2015, containing strategic objectives that indicate what the world should focus on to ensure access and availability to effective antimicrobials for as long as possible.	1	Yes	Yes	1	Yes	Yes	1	No	No	1	Yes	Yes	1	Yes	Yes	1	True	True	1	Strongly agree	Strongly agree	Agree	Yes	Yes	Yes	Yes	Yes	Yes	No	No
Female	37	Above 35	Bachelor of Medicine and Bachelor of Surgery	Bachelor of Medicine and Bachelor of Surgery	Year 5	Strongly disagree	Strongly disagree	Correct	False	False	Correct	A very pathogenic bacterium capable of causing life-threatening infections	A very pathogenic bacterium capable of causing life-threatening infections	Incorrect	No	No	No	A plan developed by the global network on AMR aims to inspire diverse stakeholders, policymakers included, to global action on antimicrobial resistance.	A plan developed by the global network on AMR aims to inspire diverse stakeholders, policymakers included, to global action on antimicrobial resistance.	0	Yes	Yes	1	Yes	Yes	1	No	No	1	Yes	Yes	1	Yes	Yes	1	False	False	0	Strongly Disagree	Strongly Disagree	Disagree	Yes	Yes	Yes	Yes	Yes	Yes	Yes	Yes
Female	23	Below 25	Bachelor of Medicine and Bachelor of Surgery	Bachelor of Medicine and Bachelor of Surgery	Year 5	Strongly agree	Strongly agree	Correct	True	True	Incorrect	A bacterium that is resistant to several classes of antibiotics.	A bacterium that is resistant to several classes of antibiotics.	Correct	No	No	No	A plan, adopted by the World Health Assembly in 2015, containing strategic objectives that indicate what the world should focus on to ensure access and availability to effective antimicrobials for as long as possible.	A plan, adopted by the World Health Assembly in 2015, containing strategic objectives that indicate what the world should focus on to ensure access and availability to effective antimicrobials for as long as possible.	1	Not sure	Not sure	0	Not sure	Not sure	0	No	No	1	Yes	Yes	1	Yes	Yes	1	False	False	0	Strongly Disagree	Strongly Disagree	Disagree	Yes	Yes	Yes	Yes	Yes	Yes	Yes	Yes
Female	36	Above 35	Bachelor of Medicine and Bachelor of Surgery	Bachelor of Medicine and Bachelor of Surgery	Year 5	Strongly disagree	Strongly disagree	Correct	False	False	Correct	A bacterium that is resistant to several classes of antibiotics.	A bacterium that is resistant to several classes of antibiotics.	Correct	Yes	Yes	Yes	A plan developed by the global network on AMR aims to inspire diverse stakeholders, policymakers included, to global action on antimicrobial resistance.	A plan developed by the global network on AMR aims to inspire diverse stakeholders, policymakers included, to global action on antimicrobial resistance.	0	Not sure	Not sure	0	Not sure	Not sure	0	No	No	1	No	No	0	Yes	Yes	1	True	True	1	Strongly Disagree	Strongly Disagree	Disagree	Yes	Yes	Yes	Yes	Yes	Yes	Yes	Yes
Male	24	Below 25	Bachelor of Medicine and Bachelor of Surgery	Bachelor of Medicine and Bachelor of Surgery	Year 5	Strongly disagree	Strongly disagree	Correct	False	False	Correct	A bacterium that is resistant to several classes of antibiotics.	A bacterium that is resistant to several classes of antibiotics.	Correct	No	No	No	A plan, adopted by the World Health Assembly in 2015, containing strategic objectives that indicate what the world should focus on to ensure access and availability to effective antimicrobials for as long as possible.	A plan, adopted by the World Health Assembly in 2015, containing strategic objectives that indicate what the world should focus on to ensure access and availability to effective antimicrobials for as long as possible.	1	Not sure	Not sure	0	Yes	Yes	1	No	No	1	Yes	Yes	1	Yes	Yes	1	False	False	0	Strongly Disagree	Strongly Disagree	Disagree	Yes	Yes	Yes	Yes	Yes	Yes	Yes	Yes
Female	38	Above 35	Bachelor of Nursing Science	Bachelor of Nursing Science	Year 4	Strongly disagree	Strongly disagree	Correct	True	True	Incorrect	A bacterium that is resistant to several classes of antibiotics.	A bacterium that is resistant to several classes of antibiotics.	Correct	Yes	Yes	Yes	A plan, adopted by the World Health Assembly in 2015, containing strategic objectives that indicate what the world should focus on to ensure access and availability to effective antimicrobials for as long as possible.	A plan, adopted by the World Health Assembly in 2015, containing strategic objectives that indicate what the world should focus on to ensure access and availability to effective antimicrobials for as long as possible.	1	Not sure	Not sure	0	Not sure	Not sure	0	No	No	1	Yes	Yes	1	Yes	Yes	1	True	True	1	Strongly Disagree	Strongly Disagree	Disagree	Yes	Yes	Yes	Yes	Yes	Yes	No	No
Female	21	Below 25	Bachelor of Nursing Science	Bachelor of Nursing Science	Year 2	Neutral	Neutral	Incorrect	True	True	Incorrect	A bacterium that is resistant to several classes of antibiotics.	A bacterium that is resistant to several classes of antibiotics.	Correct	No	No	No	A plan, adopted by the World Health Assembly in 2015, containing strategic objectives that indicate what the world should focus on to ensure access and availability to effective antimicrobials for as long as possible.	A plan, adopted by the World Health Assembly in 2015, containing strategic objectives that indicate what the world should focus on to ensure access and availability to effective antimicrobials for as long as possible.	1	Not sure	Not sure	0	Not sure	Not sure	0	No	No	1	Yes	Yes	1	Yes	Yes	1	True	True	1	Agree	Agree	Agree	No	No	No	No	No	No	No	No
Male	23	Below 25	Bachelor of Medicine and Bachelor of Surgery	Bachelor of Medicine and Bachelor of Surgery	Year 3	Strongly disagree	Strongly disagree	Correct	False	False	Correct	A bacterium that is resistant to several classes of antibiotics.	A bacterium that is resistant to several classes of antibiotics.	Correct	Yes	Yes	Yes	A plan, adopted by the World Health Assembly in 2015, containing strategic objectives that indicate what the world should focus on to ensure access and availability to effective antimicrobials for as long as possible.	A plan, adopted by the World Health Assembly in 2015, containing strategic objectives that indicate what the world should focus on to ensure access and availability to effective antimicrobials for as long as possible.	1	Yes	Yes	1	Not sure	Not sure	0	No	No	1	Yes	Yes	1	Yes	Yes	1	True	True	1	Strongly Disagree	Strongly Disagree	Disagree	Yes	Yes	Yes	Yes	Yes	Yes	No	No
Male	23	Below 25	Bachelor of Science in Anesthesia and Critical Care	Bachelor of Science in Anesthesia and Critical Care	Year 1	Agree	Agree	Incorrect	True	True	Incorrect	A bacterium that is resistant to several classes of antibiotics.	A bacterium that is resistant to several classes of antibiotics.	Correct	No	No	No	A plan developed by the UN that describes what research areas member states should prioritize to prolong the usefulness of antimicrobials.	A plan developed by the UN that describes what research areas member states should prioritize to prolong the usefulness of antimicrobials.	0	No	No	0	Not sure	Not sure	0	Yes	Yes	0	Not sure	Not sure	0	Yes	Yes	1	True	True	1	Disagree	Disagree	Disagree	No	No	No	No	No	No	No	No
Female	21	Below 25	Bachelor of Nursing Science	Bachelor of Nursing Science	Year 1	Strongly disagree	Strongly disagree	Correct	True	True	Incorrect	A bacterium that is resistant to several classes of antibiotics.	A bacterium that is resistant to several classes of antibiotics.	Correct	No	No	No	A plan, adopted by the World Health Assembly in 2015, containing strategic objectives that indicate what the world should focus on to ensure access and availability to effective antimicrobials for as long as possible.	A plan, adopted by the World Health Assembly in 2015, containing strategic objectives that indicate what the world should focus on to ensure access and availability to effective antimicrobials for as long as possible.	1	No	No	0	Yes	Yes	1	No	No	1	Yes	Yes	1	Yes	Yes	1	True	True	1	Agree	Agree	Agree	Yes	Yes	Yes	Yes	Yes	Yes	Yes	Yes
Female	19	Below 25	Bachelor of Nursing Science	Bachelor of Nursing Science	Year 1	Neutral	Neutral	Incorrect	True	True	Incorrect	A very pathogenic bacterium capable of causing life-threatening infections	A very pathogenic bacterium capable of causing life-threatening infections	Incorrect	No	No	No	A plan, adopted by the World Health Assembly in 2015, containing strategic objectives that indicate what the world should focus on to ensure access and availability to effective antimicrobials for as long as possible.	A plan, adopted by the World Health Assembly in 2015, containing strategic objectives that indicate what the world should focus on to ensure access and availability to effective antimicrobials for as long as possible.	1	Not sure	Not sure	0	Not sure	Not sure	0	Yes	Yes	0	No	No	0	Yes	Yes	1	True	True	1	Strongly agree	Strongly agree	Agree	No	No	No	Yes	Yes	Yes	Yes	Yes
Female	36	Above 35	Bachelor of Nursing Science	Bachelor of Nursing Science	Year 4	Disagree	Disagree	Incorrect	True	True	Incorrect	A bacterium that is resistant to several classes of antibiotics.	A bacterium that is resistant to several classes of antibiotics.	Correct	Yes	Yes	Yes	A plan developed by the global network on AMR aims to inspire diverse stakeholders, policymakers included, to global action on antimicrobial resistance.	A plan developed by the global network on AMR aims to inspire diverse stakeholders, policymakers included, to global action on antimicrobial resistance.	0	Not sure	Not sure	0	Yes	Yes	1	No	No	1	Yes	Yes	1	Yes	Yes	1	True	True	1	Strongly Disagree	Strongly Disagree	Disagree	Yes	Yes	Yes	Yes	Yes	Yes	Yes	Yes
Female	30	25-34	Bachelor of Medicine and Bachelor of Surgery	Bachelor of Medicine and Bachelor of Surgery	Year 5	Strongly disagree	Strongly disagree	Correct	True	True	Incorrect	A bacterium that is resistant to several classes of antibiotics.	A bacterium that is resistant to several classes of antibiotics.	Correct	No	No	No	A plan developed by the global network on AMR aims to inspire diverse stakeholders, policymakers included, to global action on antimicrobial resistance.	A plan developed by the global network on AMR aims to inspire diverse stakeholders, policymakers included, to global action on antimicrobial resistance.	0	Yes	Yes	1	Yes	Yes	1	No	No	1	Yes	Yes	1	Yes	Yes	1	False	False	0	Strongly Disagree	Strongly Disagree	Disagree	Yes	Yes	Yes	Yes	Yes	Yes	Yes	Yes
Male	24	Below 25	Bachelor of Medicine and Bachelor of Surgery	Bachelor of Medicine and Bachelor of Surgery	Year 5	Disagree	Disagree	Incorrect	True	True	Incorrect	A bacterium that is resistant to several classes of antibiotics.	A bacterium that is resistant to several classes of antibiotics.	Correct	No	No	No	A plan, adopted by the World Health Assembly in 2015, containing strategic objectives that indicate what the world should focus on to ensure access and availability to effective antimicrobials for as long as possible.	A plan, adopted by the World Health Assembly in 2015, containing strategic objectives that indicate what the world should focus on to ensure access and availability to effective antimicrobials for as long as possible.	1	No	No	0	No	No	0	No	No	1	No	No	0	Yes	Yes	1	True	True	1	Strongly agree	Strongly agree	Agree	Yes	Yes	Yes	No	No	No	Yes	Yes
Female	32	25-34	Bachelor of Medicine and Bachelor of Surgery	Bachelor of Medicine and Bachelor of Surgery	Year 5	Strongly disagree	Strongly disagree	Correct	False	False	Correct	A very pathogenic bacterium capable of causing life-threatening infections	A very pathogenic bacterium capable of causing life-threatening infections	Incorrect	No	No	No	A plan, adopted by the World Health Assembly in 2015, containing strategic objectives that indicate what the world should focus on to ensure access and availability to effective antimicrobials for as long as possible.	A plan, adopted by the World Health Assembly in 2015, containing strategic objectives that indicate what the world should focus on to ensure access and availability to effective antimicrobials for as long as possible.	1	Not sure	Not sure	0	Not sure	Not sure	0	No	No	1	No	No	0	Yes	Yes	1	True	True	1	Strongly Disagree	Strongly Disagree	Disagree	Yes	Yes	Yes	Yes	Yes	Yes	Yes	Yes
Female	23	Below 25	Bachelor of Medicine and Bachelor of Surgery	Bachelor of Medicine and Bachelor of Surgery	Year 4	Strongly disagree	Strongly disagree	Correct	True	True	Incorrect	A bacterium that is resistant to several classes of antibiotics.	A bacterium that is resistant to several classes of antibiotics.	Correct	Yes	Yes	Yes	A plan, adopted by the World Health Assembly in 2015, containing strategic objectives that indicate what the world should focus on to ensure access and availability to effective antimicrobials for as long as possible.	A plan, adopted by the World Health Assembly in 2015, containing strategic objectives that indicate what the world should focus on to ensure access and availability to effective antimicrobials for as long as possible.	1	Not sure	Not sure	0	Yes	Yes	1	No	No	1	Yes	Yes	1	Yes	Yes	1	False	False	0	Strongly Disagree	Strongly Disagree	Disagree	Yes	Yes	Yes	Yes	Yes	Yes	No	No
Female	23	Below 25	Bachelor of Medicine and Bachelor of Surgery	Bachelor of Medicine and Bachelor of Surgery	Year 5	Strongly disagree	Strongly disagree	Correct	False	False	Correct	A bacterium that is resistant to several classes of antibiotics.	A bacterium that is resistant to several classes of antibiotics.	Correct	No	No	No	A plan developed by the global network on AMR aims to inspire diverse stakeholders, policymakers included, to global action on antimicrobial resistance.	A plan developed by the global network on AMR aims to inspire diverse stakeholders, policymakers included, to global action on antimicrobial resistance.	0	Yes	Yes	1	Yes	Yes	1	No	No	1	Yes	Yes	1	Yes	Yes	1	True	True	1	Strongly Disagree	Strongly Disagree	Disagree	Yes	Yes	Yes	Yes	Yes	Yes	Yes	Yes
Female	28	25-34	Bachelor of Medicine and Bachelor of Surgery	Bachelor of Medicine and Bachelor of Surgery	Year 5	Strongly disagree	Strongly disagree	Correct	False	False	Correct	A bacterium that is resistant to several classes of antibiotics.	A bacterium that is resistant to several classes of antibiotics.	Correct	Yes	Yes	Yes	A plan, adopted by the World Health Assembly in 2015, containing strategic objectives that indicate what the world should focus on to ensure access and availability to effective antimicrobials for as long as possible.	A plan, adopted by the World Health Assembly in 2015, containing strategic objectives that indicate what the world should focus on to ensure access and availability to effective antimicrobials for as long as possible.	1	Yes	Yes	1	Yes	Yes	1	No	No	1	Yes	Yes	1	Yes	Yes	1	True	True	1	Strongly Disagree	Strongly Disagree	Disagree	Yes	Yes	Yes	Yes	Yes	Yes	Yes	Yes
Female	21	Below 25	Bachelor of Medicine and Bachelor of Surgery	Bachelor of Medicine and Bachelor of Surgery	Year 1	Strongly disagree	Strongly disagree	Correct	True	True	Incorrect	A bacterium that is resistant to several classes of antibiotics.	A bacterium that is resistant to several classes of antibiotics.	Correct	Yes	Yes	Yes	A plan developed by the global network on AMR aims to inspire diverse stakeholders, policymakers included, to global action on antimicrobial resistance.	A plan developed by the global network on AMR aims to inspire diverse stakeholders, policymakers included, to global action on antimicrobial resistance.	0	Not sure	Not sure	0	Yes	Yes	1	Yes	Yes	0	Yes	Yes	1	Yes	Yes	1	False	False	0	Strongly Disagree	Strongly Disagree	Disagree	Yes	Yes	Yes	Yes	Yes	Yes	Yes	Yes
Female	23	Below 25	Bachelor of Medicine and Bachelor of Surgery	Bachelor of Medicine and Bachelor of Surgery	Year 5	Strongly disagree	Strongly disagree	Correct	False	False	Correct	A bacterium that is resistant to several classes of antibiotics.	A bacterium that is resistant to several classes of antibiotics.	Correct	Yes	Yes	Yes	A plan developed by the global network on AMR aims to inspire diverse stakeholders, policymakers included, to global action on antimicrobial resistance.	A plan developed by the global network on AMR aims to inspire diverse stakeholders, policymakers included, to global action on antimicrobial resistance.	0	Not sure	Not sure	0	No	No	0	No	No	1	Yes	Yes	1	Yes	Yes	1	True	True	1	Strongly Disagree	Strongly Disagree	Disagree	Yes	Yes	Yes	Yes	Yes	Yes	Yes	Yes
Male	22	Below 25	Bachelor of Medicine and Bachelor of Surgery	Bachelor of Medicine and Bachelor of Surgery	Year 2	Neutral	Neutral	Incorrect	True	True	Incorrect	A very pathogenic bacterium capable of causing life-threatening infections	A very pathogenic bacterium capable of causing life-threatening infections	Incorrect	Yes	Yes	Yes	A plan developed by the UN that describes what research areas member states should prioritize to prolong the usefulness of antimicrobials.	A plan developed by the UN that describes what research areas member states should prioritize to prolong the usefulness of antimicrobials.	0	No	No	0	Not sure	Not sure	0	Not sure	Not sure	0	Not sure	Not sure	0	Yes	Yes	1	False	False	0	Agree	Agree	Agree	Yes	Yes	Yes	No	No	No	Yes	Yes
Male	21	Below 25	Bachelor of Science in Anesthesia and Critical Care	Bachelor of Science in Anesthesia and Critical Care	Year 1	Disagree	Disagree	Incorrect	True	True	Incorrect	A bacterium that is resistant to several classes of antibiotics.	A bacterium that is resistant to several classes of antibiotics.	Correct	Yes	Yes	Yes	A plan, adopted by the World Health Assembly in 2015, containing strategic objectives that indicate what the world should focus on to ensure access and availability to effective antimicrobials for as long as possible.	A plan, adopted by the World Health Assembly in 2015, containing strategic objectives that indicate what the world should focus on to ensure access and availability to effective antimicrobials for as long as possible.	1	Not sure	Not sure	0	Yes	Yes	1	Yes	Yes	0	Yes	Yes	1	Yes	Yes	1	False	False	0	Strongly Disagree	Strongly Disagree	Disagree	Yes	Yes	Yes	Yes	Yes	Yes	Yes	Yes
Female	30	25-34	Bachelor of Medicine and Bachelor of Surgery	Bachelor of Medicine and Bachelor of Surgery	Year 5	Disagree	Disagree	Incorrect	False	False	Correct	A bacterium that is resistant to several classes of antibiotics.	A bacterium that is resistant to several classes of antibiotics.	Correct	Yes	Yes	Yes	A plan developed by the global network on AMR aims to inspire diverse stakeholders, policymakers included, to global action on antimicrobial resistance.	A plan developed by the global network on AMR aims to inspire diverse stakeholders, policymakers included, to global action on antimicrobial resistance.	0	Not sure	Not sure	0	Not sure	Not sure	0	No	No	1	Yes	Yes	1	Yes	Yes	1	False	False	0	Strongly Disagree	Strongly Disagree	Disagree	Yes	Yes	Yes	Yes	Yes	Yes	Yes	Yes
Male	22	Below 25	Bachelor of Medicine and Bachelor of Surgery	Bachelor of Medicine and Bachelor of Surgery	Year 1	Disagree	Disagree	Incorrect	True	True	Incorrect	A bacterium that is resistant to several classes of antibiotics.	A bacterium that is resistant to several classes of antibiotics.	Correct	Yes	Yes	Yes	A plan, adopted by the World Health Assembly in 2015, containing strategic objectives that indicate what the world should focus on to ensure access and availability to effective antimicrobials for as long as possible.	A plan, adopted by the World Health Assembly in 2015, containing strategic objectives that indicate what the world should focus on to ensure access and availability to effective antimicrobials for as long as possible.	1	Yes	Yes	1	No	No	0	No	No	1	No	No	0	Yes	Yes	1	True	True	1	Disagree	Disagree	Disagree	Yes	Yes	Yes	Yes	Yes	Yes	Yes	Yes
Male	25	25-34	Bachelor of Medicine and Bachelor of Surgery	Bachelor of Medicine and Bachelor of Surgery	Year 1	Disagree	Disagree	Incorrect	True	True	Incorrect	A bacterium that is resistant to several classes of antibiotics.	A bacterium that is resistant to several classes of antibiotics.	Correct	No	No	No	A plan developed by the UN that describes what research areas member states should prioritize to prolong the usefulness of antimicrobials.	A plan developed by the UN that describes what research areas member states should prioritize to prolong the usefulness of antimicrobials.	0	Not sure	Not sure	0	Not sure	Not sure	0	No	No	1	Not sure	Not sure	0	Yes	Yes	1	True	True	1	Strongly Disagree	Strongly Disagree	Disagree	No	No	No	No	No	No	No	No
Male	30	25-34	Bachelor of Medicine and Bachelor of Surgery	Bachelor of Medicine and Bachelor of Surgery	Year 1	Agree	Agree	Incorrect	True	True	Incorrect	A bacterium that is resistant to several classes of antibiotics.	A bacterium that is resistant to several classes of antibiotics.	Correct	No	No	No	A plan, adopted by the World Health Assembly in 2015, containing strategic objectives that indicate what the world should focus on to ensure access and availability to effective antimicrobials for as long as possible.	A plan, adopted by the World Health Assembly in 2015, containing strategic objectives that indicate what the world should focus on to ensure access and availability to effective antimicrobials for as long as possible.	1	Not sure	Not sure	0	Yes	Yes	1	No	No	1	Yes	Yes	1	Yes	Yes	1	True	True	1	Strongly Disagree	Strongly Disagree	Disagree	Yes	Yes	Yes	Yes	Yes	Yes	No	No
Male	30	25-34	Bachelor of Medicine and Bachelor of Surgery	Bachelor of Medicine and Bachelor of Surgery	Year 1	Disagree	Disagree	Incorrect	True	True	Incorrect	A bacterium that is resistant to several classes of antibiotics.	A bacterium that is resistant to several classes of antibiotics.	Correct	Yes	Yes	Yes	A plan developed by the UN that describes what research areas member states should prioritize to prolong the usefulness of antimicrobials.	A plan developed by the UN that describes what research areas member states should prioritize to prolong the usefulness of antimicrobials.	0	Not sure	Not sure	0	Not sure	Not sure	0	No	No	1	Yes	Yes	1	Yes	Yes	1	False	False	0	Disagree	Disagree	Disagree	Yes	Yes	Yes	Yes	Yes	Yes	No	No
Male	24	Below 25	Bachelor of Medicine and Bachelor of Surgery	Bachelor of Medicine and Bachelor of Surgery	Year 5	Strongly disagree	Strongly disagree	Correct	True	True	Incorrect	A bacterium that is resistant to several classes of antibiotics.	A bacterium that is resistant to several classes of antibiotics.	Correct	No	No	No	A plan, adopted by the World Health Assembly in 2015, containing strategic objectives that indicate what the world should focus on to ensure access and availability to effective antimicrobials for as long as possible.	A plan, adopted by the World Health Assembly in 2015, containing strategic objectives that indicate what the world should focus on to ensure access and availability to effective antimicrobials for as long as possible.	1	Not sure	Not sure	0	Not sure	Not sure	0	No	No	1	No	No	0	Yes	Yes	1	False	False	0	Neutral	Neutral	Agree	Yes	Yes	Yes	Yes	Yes	Yes	Yes	Yes
Male	22	Below 25	Bachelor of Medicine and Bachelor of Surgery	Bachelor of Medicine and Bachelor of Surgery	Year 1	Disagree	Disagree	Incorrect	True	True	Incorrect	A bacterium that is resistant to several classes of antibiotics.	A bacterium that is resistant to several classes of antibiotics.	Correct	Yes	Yes	Yes	A plan, adopted by the World Health Assembly in 2015, containing strategic objectives that indicate what the world should focus on to ensure access and availability to effective antimicrobials for as long as possible.	A plan, adopted by the World Health Assembly in 2015, containing strategic objectives that indicate what the world should focus on to ensure access and availability to effective antimicrobials for as long as possible.	1	Not sure	Not sure	0	Yes	Yes	1	Yes	Yes	0	Yes	Yes	1	Yes	Yes	1	True	True	1	Disagree	Disagree	Disagree	Yes	Yes	Yes	No	No	No	No	No
Male	24	Below 25	Bachelor of Medicine and Bachelor of Surgery	Bachelor of Medicine and Bachelor of Surgery	Year 5	Strongly disagree	Strongly disagree	Correct	True	True	Incorrect	A bacterium that is resistant to several classes of antibiotics.	A bacterium that is resistant to several classes of antibiotics.	Correct	Yes	Yes	Yes	A plan developed by the global network on AMR aims to inspire diverse stakeholders, policymakers included, to global action on antimicrobial resistance.	A plan developed by the global network on AMR aims to inspire diverse stakeholders, policymakers included, to global action on antimicrobial resistance.	0	Yes	Yes	1	Yes	Yes	1	No	No	1	No	No	0	Yes	Yes	1	False	False	0	Strongly Disagree	Strongly Disagree	Disagree	Yes	Yes	Yes	Yes	Yes	Yes	Yes	Yes
Male	32	25-34	Bachelor of Medicine and Bachelor of Surgery	Bachelor of Medicine and Bachelor of Surgery	Year 5	Agree	Agree	Incorrect	False	False	Correct	A bacterium that is resistant to several classes of antibiotics.	A bacterium that is resistant to several classes of antibiotics.	Correct	Yes	Yes	Yes	A plan, adopted by the World Health Assembly in 2015, containing strategic objectives that indicate what the world should focus on to ensure access and availability to effective antimicrobials for as long as possible.	A plan, adopted by the World Health Assembly in 2015, containing strategic objectives that indicate what the world should focus on to ensure access and availability to effective antimicrobials for as long as possible.	1	Not sure	Not sure	0	Not sure	Not sure	0	No	No	1	Yes	Yes	1	Yes	Yes	1	False	False	0	Neutral	Neutral	Agree	Yes	Yes	Yes	Yes	Yes	Yes	Yes	Yes
Female	32	25-34	Bachelor of Nursing Science	Bachelor of Nursing Science	Year 1	Disagree	Disagree	Incorrect	True	True	Incorrect	A very pathogenic bacterium capable of causing life-threatening infections	A very pathogenic bacterium capable of causing life-threatening infections	Incorrect	Yes	Yes	Yes	A plan developed by the global network on AMR aims to inspire diverse stakeholders, policymakers included, to global action on antimicrobial resistance.	A plan developed by the global network on AMR aims to inspire diverse stakeholders, policymakers included, to global action on antimicrobial resistance.	0	Yes	Yes	1	Yes	Yes	1	No	No	1	Yes	Yes	1	Yes	Yes	1	True	True	1	Disagree	Disagree	Disagree	Yes	Yes	Yes	Yes	Yes	Yes	Yes	Yes
Female	36	Above 35	Bachelor of Medicine and Bachelor of Surgery	Bachelor of Medicine and Bachelor of Surgery	Year 5	Strongly disagree	Strongly disagree	Correct	False	False	Correct	A bacterium that is resistant to several classes of antibiotics.	A bacterium that is resistant to several classes of antibiotics.	Correct	Yes	Yes	Yes	A plan, adopted by the World Health Assembly in 2015, containing strategic objectives that indicate what the world should focus on to ensure access and availability to effective antimicrobials for as long as possible.	A plan, adopted by the World Health Assembly in 2015, containing strategic objectives that indicate what the world should focus on to ensure access and availability to effective antimicrobials for as long as possible.	1	Yes	Yes	1	Yes	Yes	1	No	No	1	Yes	Yes	1	Yes	Yes	1	False	False	0	Strongly Disagree	Strongly Disagree	Disagree	Yes	Yes	Yes	Yes	Yes	Yes	Yes	Yes
Female	37	Above 35	Bachelor of Nursing Science	Bachelor of Nursing Science	Year 1	Disagree	Disagree	Incorrect	False	False	Correct	A bacterium that is resistant to several classes of antibiotics.	A bacterium that is resistant to several classes of antibiotics.	Correct	No	No	No	A plan developed by the UN that describes what research areas member states should prioritize to prolong the usefulness of antimicrobials.	A plan developed by the UN that describes what research areas member states should prioritize to prolong the usefulness of antimicrobials.	0	Not sure	Not sure	0	Yes	Yes	1	No	No	1	Yes	Yes	1	Yes	Yes	1	False	False	0	Strongly Disagree	Strongly Disagree	Disagree	Yes	Yes	Yes	Yes	Yes	Yes	Yes	Yes
Female	31	25-34	Bachelor of Nursing Science	Bachelor of Nursing Science	Year 1	Strongly disagree	Strongly disagree	Correct	False	False	Correct	A bacterium that is resistant to several classes of antibiotics.	A bacterium that is resistant to several classes of antibiotics.	Correct	No	No	No	A plan developed by the global network on AMR aims to inspire diverse stakeholders, policymakers included, to global action on antimicrobial resistance.	A plan developed by the global network on AMR aims to inspire diverse stakeholders, policymakers included, to global action on antimicrobial resistance.	0	Not sure	Not sure	0	Yes	Yes	1	No	No	1	Yes	Yes	1	Yes	Yes	1	False	False	0	Strongly Disagree	Strongly Disagree	Disagree	Yes	Yes	Yes	Yes	Yes	Yes	No	No
Male	23	Below 25	Bachelor of Nursing Science	Bachelor of Nursing Science	Year 1	Disagree	Disagree	Incorrect	True	True	Incorrect	A very pathogenic bacterium capable of causing life-threatening infections	A very pathogenic bacterium capable of causing life-threatening infections	Incorrect	Yes	Yes	Yes	A plan developed by the UN that describes what research areas member states should prioritize to prolong the usefulness of antimicrobials.	A plan developed by the UN that describes what research areas member states should prioritize to prolong the usefulness of antimicrobials.	0	Not sure	Not sure	0	Not sure	Not sure	0	Not sure	Not sure	0	No	No	0	Not Sure	Not Sure	0	True	True	1	Agree	Agree	Agree	No	No	No	No	No	No	No	No
Male	28	25-34	Bachelor of Medicine and Bachelor of Surgery	Bachelor of Medicine and Bachelor of Surgery	Year 1	Strongly disagree	Strongly disagree	Correct	True	True	Incorrect	A bacterium that is resistant to several classes of antibiotics.	A bacterium that is resistant to several classes of antibiotics.	Correct	Yes	Yes	Yes	A plan, adopted by the World Health Assembly in 2015, containing strategic objectives that indicate what the world should focus on to ensure access and availability to effective antimicrobials for as long as possible.	A plan, adopted by the World Health Assembly in 2015, containing strategic objectives that indicate what the world should focus on to ensure access and availability to effective antimicrobials for as long as possible.	1	Yes	Yes	1	Yes	Yes	1	No	No	1	Yes	Yes	1	Yes	Yes	1	False	False	0	Strongly Disagree	Strongly Disagree	Disagree	Yes	Yes	Yes	Yes	Yes	Yes	Yes	Yes
Male	49	Above 35	Bachelor of Medicine and Bachelor of Surgery	Bachelor of Medicine and Bachelor of Surgery	Year 5	Disagree	Disagree	Incorrect	True	True	Incorrect	A bacterium that is resistant to several classes of antibiotics.	A bacterium that is resistant to several classes of antibiotics.	Correct	No	No	No	A plan developed by the global network on AMR aims to inspire diverse stakeholders, policymakers included, to global action on antimicrobial resistance.	A plan developed by the global network on AMR aims to inspire diverse stakeholders, policymakers included, to global action on antimicrobial resistance.	0	Not sure	Not sure	0	Yes	Yes	1	No	No	1	Yes	Yes	1	Yes	Yes	1	False	False	0	Disagree	Disagree	Disagree	Yes	Yes	Yes	Yes	Yes	Yes	Yes	Yes
Male	20	Below 25	Bachelor of Medicine and Bachelor of Surgery	Bachelor of Medicine and Bachelor of Surgery	Year 1	Agree	Agree	Incorrect	True	True	Incorrect	A very pathogenic bacterium capable of causing life-threatening infections	A very pathogenic bacterium capable of causing life-threatening infections	Incorrect	Yes	Yes	Yes	A plan developed by the global network on AMR aims to inspire diverse stakeholders, policymakers included, to global action on antimicrobial resistance.	A plan developed by the global network on AMR aims to inspire diverse stakeholders, policymakers included, to global action on antimicrobial resistance.	0	Not sure	Not sure	0	Yes	Yes	1	Yes	Yes	0	No	No	0	Yes	Yes	1	True	True	1	Agree	Agree	Agree	Yes	Yes	Yes	Yes	Yes	Yes	No	No
Female	41	Above 35	Bachelor of Medicine and Bachelor of Surgery	Bachelor of Medicine and Bachelor of Surgery	Year 5	Strongly disagree	Strongly disagree	Correct	False	False	Correct	A bacterium that is resistant to several classes of antibiotics.	A bacterium that is resistant to several classes of antibiotics.	Correct	No	No	No	A plan, adopted by the World Health Assembly in 2015, containing strategic objectives that indicate what the world should focus on to ensure access and availability to effective antimicrobials for as long as possible.	A plan, adopted by the World Health Assembly in 2015, containing strategic objectives that indicate what the world should focus on to ensure access and availability to effective antimicrobials for as long as possible.	1	Yes	Yes	1	Yes	Yes	1	No	No	1	Yes	Yes	1	Yes	Yes	1	True	True	1	Strongly Disagree	Strongly Disagree	Disagree	Yes	Yes	Yes	Yes	Yes	Yes	Yes	Yes
Female	25	25-34	Bachelor of Science in Anesthesia and Critical Care	Bachelor of Science in Anesthesia and Critical Care	Year 1	Strongly disagree	Strongly disagree	Correct	True	True	Incorrect	A bacterium that is resistant to several classes of antibiotics.	A bacterium that is resistant to several classes of antibiotics.	Correct	No	No	No	A plan developed by the global network on AMR aims to inspire diverse stakeholders, policymakers included, to global action on antimicrobial resistance.	A plan developed by the global network on AMR aims to inspire diverse stakeholders, policymakers included, to global action on antimicrobial resistance.	0	Yes	Yes	1	Yes	Yes	1	No	No	1	Yes	Yes	1	Yes	Yes	1	False	False	0	Disagree	Disagree	Disagree	Yes	Yes	Yes	Yes	Yes	Yes	Yes	Yes
Female	21	Below 25	Bachelor of Medicine and Bachelor of Surgery	Bachelor of Medicine and Bachelor of Surgery	Year 1	Strongly disagree	Strongly disagree	Correct	True	True	Incorrect	A bacterium that is resistant to several classes of antibiotics.	A bacterium that is resistant to several classes of antibiotics.	Correct	No	No	No	A plan developed by the global network on AMR aims to inspire diverse stakeholders, policymakers included, to global action on antimicrobial resistance.	A plan developed by the global network on AMR aims to inspire diverse stakeholders, policymakers included, to global action on antimicrobial resistance.	0	Not sure	Not sure	0	Yes	Yes	1	Yes	Yes	0	Yes	Yes	1	Yes	Yes	1	False	False	0	Disagree	Disagree	Disagree	Yes	Yes	Yes	No	No	No	No	No
Male	32	25-34	Bachelor of Medicine and Bachelor of Surgery	Bachelor of Medicine and Bachelor of Surgery	Year 1	Disagree	Disagree	Incorrect	False	False	Correct	A bacterium that is resistant to several classes of antibiotics.	A bacterium that is resistant to several classes of antibiotics.	Correct	No	No	No	A plan, adopted by the World Health Assembly in 2015, containing strategic objectives that indicate what the world should focus on to ensure access and availability to effective antimicrobials for as long as possible.	A plan, adopted by the World Health Assembly in 2015, containing strategic objectives that indicate what the world should focus on to ensure access and availability to effective antimicrobials for as long as possible.	1	No	No	0	Not sure	Not sure	0	No	No	1	Yes	Yes	1	Yes	Yes	1	False	False	0	Disagree	Disagree	Disagree	No	No	No	Yes	Yes	Yes	Yes	Yes
Male	20	Below 25	Bachelor of Medicine and Bachelor of Surgery	Bachelor of Medicine and Bachelor of Surgery	Year 1	Agree	Agree	Incorrect	True	True	Incorrect	A bacterium that is resistant to several classes of antibiotics.	A bacterium that is resistant to several classes of antibiotics.	Correct	No	No	No	A plan developed by the global network on AMR aims to inspire diverse stakeholders, policymakers included, to global action on antimicrobial resistance.	A plan developed by the global network on AMR aims to inspire diverse stakeholders, policymakers included, to global action on antimicrobial resistance.	0	Not sure	Not sure	0	Not sure	Not sure	0	Yes	Yes	0	Yes	Yes	1	Yes	Yes	1	True	True	1	Disagree	Disagree	Disagree	Yes	Yes	Yes	Yes	Yes	Yes	No	No
Male	23	Below 25	Bachelor of Medicine and Bachelor of Surgery	Bachelor of Medicine and Bachelor of Surgery	Year 1	Disagree	Disagree	Incorrect	True	True	Incorrect	A bacterium that is resistant to several classes of antibiotics.	A bacterium that is resistant to several classes of antibiotics.	Correct	Yes	Yes	Yes	A plan, adopted by the World Health Assembly in 2015, containing strategic objectives that indicate what the world should focus on to ensure access and availability to effective antimicrobials for as long as possible.	A plan, adopted by the World Health Assembly in 2015, containing strategic objectives that indicate what the world should focus on to ensure access and availability to effective antimicrobials for as long as possible.	1	Yes	Yes	1	Yes	Yes	1	Yes	Yes	0	Yes	Yes	1	Yes	Yes	1	True	True	1	Disagree	Disagree	Disagree	Yes	Yes	Yes	Yes	Yes	Yes	Yes	Yes
Female	21	Below 25	Bachelor of Medicine and Bachelor of Surgery	Bachelor of Medicine and Bachelor of Surgery	Year 1	Disagree	Disagree	Incorrect	True	True	Incorrect	A bacterium that is resistant to several classes of antibiotics.	A bacterium that is resistant to several classes of antibiotics.	Correct	Yes	Yes	Yes	A plan developed by the global network on AMR aims to inspire diverse stakeholders, policymakers included, to global action on antimicrobial resistance.	A plan developed by the global network on AMR aims to inspire diverse stakeholders, policymakers included, to global action on antimicrobial resistance.	0	Not sure	Not sure	0	Yes	Yes	1	No	No	1	Yes	Yes	1	Yes	Yes	1	True	True	1	Strongly Disagree	Strongly Disagree	Disagree	Yes	Yes	Yes	Yes	Yes	Yes	Yes	Yes
[truncated: 115 more columns]
